# Supplementary material for: A biomechanical analysis of the stand-up paddle board stroke: a comparative study
Source: PeerJ. 2019 Nov 1;7:e8006. doi: 10.7717/peerj.8006 (PMC6827442; doi:10.7717/peerj.8006)
Supplement: Supplemental Information 4 [file peerj-07-8006-s004.xlsx]

## Sheet: Sheet1
	EXPERIENCED	20 Watts R side				20 WATTS L side								INEXPERIENCED	20 Watts R side				20 Watts L side								INEXPERIENCED	20 Watts R side				20 Watts L side
Opposite side			L Shoulder FLEX				R Shoulder FLEX				Averages					L Shoulder FLEX				R Shoulder FLEX			Averages						L Shoulder FLEX				R Shoulder FLEX			Averages
		ROM	Peak	Min		ROM	Peak	Min			Average ROM	Average Peak	Average min		ROM	Peak	Min		ROM	Peak	Min		Average ROM	Average Peak	Average min			ROM	Peak	Min		ROM	Peak	Min		Average ROM	Average Peak	Average min
		42.0441	135.425	93.3809		51.0643	139.48	88.4156			46.5542	137.452	90.8983		85.2647	139.239	53.9747		66.3284	131.28	64.9515		75.7965	135.26	59.4631			39.6599	64.4647	24.8048		93.6506	96.5317	2.88108		66.6552	80.4982	13.843
		39.1265	137.014	97.8877		48.4788	130.565	82.0857			43.8026	133.789	89.9867		64.2302	143.408	79.1777		79.2271	141.743	62.5161		71.7286	142.575	70.8469			52.7274	107.506	54.7782		77.1116	148.526	71.4141		64.9195	128.016	63.0962
		56.0209	128.608	72.587		48.7487	134.134	85.3857			52.3848	131.371	78.9863		53.6015	100.832	47.2303		57.9932	93.393	35.3998		55.7974	97.1124	41.315			88.4511	106.507	18.0556		81.0169	107.976	26.9586		84.734	107.241	22.5071
		61.3318	120.679	59.3467		39.5783	125.379	85.8007			50.4551	123.029	72.5737		95.7969	151.397	55.6006		97.3653	148.779	51.4135		96.5811	150.088	53.507			81.7191	130.191	48.4721		116.719	118.122	1.40296		99.2189	124.156	24.9375
		73.9526	136.717	62.7647		92.506	135.916	43.4101			83.2293	136.317	53.0874		53.4632	130.833	77.3693		57.8606	115.752	57.891		55.6619	123.292	67.6302			99.0395	102.68	3.64009		86.5278	84.9976	-1.53018		92.7836	93.8386	1.05495
		39.1003	124.262	85.1617		49.8986	113.927	64.0279			44.4995	119.094	74.5948		61.8363	138.401	76.5651		50.7246	121.247	70.5219		56.2804	129.824	73.5435			58.9474	124.543	65.5958		84.7567	149.663	64.9063		71.8521	137.103	65.251
		77.4171	149.532	72.1149		72.5075	128.753	56.2457			74.9623	139.143	64.1803		106.174	91.5137	-14.6601		113.341	103.642	-9.6986		109.757	97.578	-12.1793			37.5154	84.4359	46.9205		55.7438	53.0955	-2.64821		46.6296	68.7657	22.1361
		55.5705	133.177	77.6062		57.5403	129.736	72.1959			56.5554	131.456	74.9011		86.7418	103.001	16.2591		92.0349	95.1845	3.14965		89.3883	99.0927	9.70435			51.2623	75.3294	24.0672		81.8132	114.701	32.8881		66.5377	95.0154	28.4776
		16.1926	9.62951	14.8677		18.3893	8.39701	17.6526			17.291	9.01326	16.2602		114.081	118.29	4.2094		107.1	132.92	25.8201		110.59	125.605	15.0147			100.756	131.645	30.8894		155.664	127.409	-28.2549		128.21	129.527	1.31729
															80.1322	124.102	43.9696		80.2194	120.438	40.2183		80.1758	122.27	42.0939			58.068	100.44	42.3721		50.706	89.7199	39.0139		54.387	95.0799	40.693
															22.7729	21.4453	34.369		23.2136	20.0135	28.6383		22.9932	20.7294	31.5036			66.8146	102.774	35.9596		88.3709	109.074	20.7032		77.5928	105.924	28.3314
																												23.7002	22.7499	18.8766		29.9691	29.6273	31.9288		26.8346	26.1886	25.4027
			R Elbow FLEX				L Elbow FLEX				Averages					R Elbow FLEX				L Elbow FLEX			Averages						R Elbow FLEX				L Elbow FLEX
		ROM	Peak	Min		ROM	Peak	Min			Average ROM	Average Peak	Average min		ROM	Peak	Min		ROM	Peak	Min		Average ROM	Average Peak	Average min			ROM	Peak	Min		ROM	Peak	Min		Average ROM	Average Peak	Average min
		77.5107	75.2297	-2.28096		68.3377	83.594	15.2563			72.9242	79.4119	6.48766		40.952	60.1836	19.2315		52.0223				46.4872	60.1836	19.2315							54.0492	73.0808	19.0316		54.0492	73.0808	19.0316
		19.0894	23.47	4.38059		21.8266	10.7057	-11.1209			20.458	17.0879	-3.37014		21.9595	43.8419	21.8824		20.34	30.8391	10.4991		21.1498	37.3405	16.1907			48.308	66.7152	18.4072		41.799	57.6933	15.8943		45.0535	62.2042	17.1507
		38.0461	39.5575	1.51136		28.8634	42.4781	13.6147			33.4548	41.0178	7.563		20.038	47.777	27.7391		23.3447	49.8259	26.4812		21.6913	48.8014	27.1101			36.7025	68.2951	31.5926		73.2426	78.1076	4.86506		54.9725	73.2014	18.2288
		38.1783	61.3975	23.2192		39.0247	48.2467	9.22199			38.6015	54.8221	16.2206		28.2519	35.1044	6.85254		15.5675	36.6615	21.0939		21.9097	35.883	13.9732			60.5956	92.3272	31.7317		117.239				88.9171	92.3272	31.7317
		59.881	71.678	11.797		37.6106	32.9087	-4.7019			48.7458	52.2933	3.54756		18.9286	42.3505	23.422		22.0296	32.9718	10.9422		20.4791	37.6611	17.1821			91.0238	129.711	38.6869		74.8716	114.041	39.169		82.9477	121.876	38.9279
		70.22	78.4006	8.18062		56.2449	62.3984	6.15343			63.2325	70.3995	7.16702		30.5029	76.9954	46.4925		34.3525	49.7788	15.4263		32.4277	63.3871	30.9594			47.7588	62.6416	14.8828		54.5361	65.2236	10.6875		51.1475	63.9326	12.7852
		64.0683	64.4306	0.362352		49.0834	57.3545	8.27107			56.5758	60.8926	4.31671		42.0471	99.1487	57.1016		57.0131	96.8175	39.8044		49.5301	97.9831	48.453			67.1252	115.661	48.5362		49.2326	90.5671	41.3345		58.1789	103.114	44.9353
		52.4277	59.1663	6.73859		42.9988	48.2409	5.2421			47.7132	53.7036	5.99034		53.3371	78.0429	24.7058		64.8979	85.3565	20.4586		59.1175	81.6997	22.5822			39.459	55.7253	16.2664		27.1688	67.8721	40.7033		33.3139	61.7987	28.4848
		21.0479	20.314	8.70028		16.0595	23.1319	9.68554			18.5537	21.723	9.19291		62.4678	81.9202	19.4523		52.6523	81.8076	29.1554		57.56	81.8639	24.3039			79.9521	80.791	0.838823		98.7251				89.3386	80.791	0.838823
															35.3872	62.8183	27.4311		38.0244	58.0073	21.7326		36.7058	60.4128	24.5819			15.233	48.6096	33.3765		18.3185	38.247	19.9285		16.7758	43.4283	26.6525
															15.3803	22.0733	15.2169		18.69	26.1202	9.91869		17.0352	24.0967	12.5678			54.0176	80.053	26.0354		60.9182	73.104	23.9517		57.4679	76.5785	24.9936
																												23.3048	27.5791	14.5621		30.7168	22.5128	14.4415		27.0108	25.0459	14.5018
			Trunk FLEX				Trunk FLEX				Averages					R) Trunk FLEX				Trunk FLEX			Averages						Trunk FLEX				Trunk FLEX
		ROM	Peak	Min		ROM	Peak	Min			Average ROM	Average Peak	Average min		ROM	Peak	Min		ROM	Peak	Min		Average ROM	Average Peak	Average min			ROM	Peak	Min		ROM	Peak	Min		Average ROM	Average Peak	Average min
		5.33185	10.0233	4.69141		2.72355	10.539	7.81543			4.0277	10.2811	6.25342		11.7285	23.2913	11.5628		5.69303	18.7722	13.0792		8.71078	21.0318	12.321			6.48115	9.50579	3.02464		4.5831	8.30912	3.72602		5.53212	8.90745	3.37533
		3.35458	17.4501	14.0955		4.356	22.9613	18.6053			3.85529	20.2057	16.3504		5.35847	2.52369	-2.83478		6.33379	7.38402	1.05024		5.84613	4.95386	-0.892274			5.31127	15.5876	10.2763		5.94809	18.1536	12.2056		5.62968	16.8706	11.2409
		6.35644	12.8352	6.47872		5.60312	14.6886	9.08547			5.97978	13.7619	7.7821		4.35629	3.68906	-0.667231		3.63899	4.984	1.34501		3.99764	4.33653	0.33889			7.70076	0.346074	-7.35469		4.41786	-1.79083	-6.20869		6.05931	-0.722381	-6.78169
		7.80341	8.14833	0.344918		6.02735	7.60991	1.58257			6.91538	7.87912	0.963742		4.5497	4.96015	0.410454		4.38614	3.28039	-1.10575		4.46792	4.12027	-0.347648			4.45525	3.97608	-0.479166		5.90841	4.01214	-1.89627		5.18183	3.99411	-1.18772
		7.84785	16.9639	9.11608		6.71749	18.3002	11.5827			7.28267	17.6321	10.3494		2.96164	8.64679	5.68516		3.56072	7.8071	4.24638		3.26118	8.22694	4.96577			6.00626	7.01328	1.00702		5.85611	10.0026	4.14654		5.93119	8.50797	2.57678
		7.81533	4.52585	-3.28948		5.90076	1.28284	-4.61792			6.85804	2.90434	-3.9537		3.40668	8.39229	4.98561		4.47819	11.9421	7.46389		3.94243	10.1672	6.22475			2.98646	17.7442	14.7578		3.23324	19.944	16.7107		3.10985	18.8441	15.7343
		4.49228	11.9827	7.49041		5.54559	13.2574	7.71181			5.01894	12.6201	7.60111		4.82894	17.6323	12.8034		3.87535	18.4568	14.5815		4.35214	18.0446	13.6924			6.59506	11.2731	4.67807		7.47392	12.6444	5.17044		7.03449	11.9587	4.92426
		6.14311	11.7042	5.56108		5.2677	12.6627	7.39505			5.7054	12.1835	6.47807		11.3989	30.816	19.4171		6.72494	30.428	23.703		9.06193	30.622	21.5601			3.4665	-5.41564	-8.88214		4.60675	-2.83072	-7.43747		4.03662	-4.12318	-8.1598
		1.81033	4.63744	5.72038		1.32749	7.09275	7.35342			1.56891	5.86509	6.5369		4.6733	10.8137	6.14042		5.63085	12.764	7.13319		5.15208	11.7889	6.63681			6.22682	14.0719	7.84505		4.96608	15.6188	10.6527		5.59645	14.8453	9.24889
															5.91805	12.3073	6.38921		4.92467	12.8687	7.94408		5.42136	12.588	7.16664			6.16095	5.90479	-0.256159		4.81403	6.03432	1.22029		5.48749	5.96955	0.482066
															3.28271	9.6599	7.16574		1.19475	8.55192	7.95536		2.23873	9.10591	7.56055			5.53905	8.00072	2.46167		5.18076	9.00974	3.82898		5.3599	8.50523	3.14533
																												1.48292	7.16851	7.37614		1.15831	7.83307	7.83051		1.32061	7.50079	7.60333
			Trunk ABD				Trunk ABD				Averages					Trunk ABD				Trunk ABD			Average						Trunk ABD				Trunk ABD
		ROM	Peak	Min		ROM	Peak	Min			Average ROM	Average Peak	Average min		ROM	Peak	Min		ROM	Peak	Min		Average ROM	Average Peak	Average min			ROM	Peak	Min		ROM	Peak	Min		Average ROM	Average Peak	Average min
		5.93799	9.94361	4.00562		5.91244	-9.52174	-15.4342			5.92521	0.210935	-5.71428		13.896	11.9793	-1.91667		6.20973	-5.56306	-11.7728		10.0528	3.20812	-6.84473			7.89113	6.58587	-1.30526		7.78228	-0.245415	-8.02769		7.8367	3.17022	-4.66648
		8.02441	13.649	5.62456		5.39156	-11.7834	-17.1749			6.70799	0.932806	-5.77518		5.35013	9.90245	4.55232		12.3417	-0.339844	-12.6815		8.8459	4.7813	-4.0646			5.08045	15.6493	10.5689		5.58328	-0.0193871	-5.60267		5.33187	7.81497	2.48311
		5.96394	19.0739	13.1099		4.26268	1.94147	-2.32121			5.11331	10.5077	5.39435		8.69152	7.89779	-0.79373		9.6329	-1.61525	-11.2481		9.16221	3.14127	-6.02094			11.1517	10.2019	-0.949771		9.15838	0.399848	-8.75854		10.155	5.30088	-4.85415
		6.85842	10.2656	3.40723		8.11552	-3.31975	-11.4353			7.48697	3.47295	-4.01402		9.04424	7.64375	-1.40049		9.20788	-1.51936	-10.7272		9.12606	3.06219	-6.06387			10.7083	10.7715	0.0632136		8.4699	2.30692	-6.16298		9.5891	6.53922	-3.04988
		7.37831	7.68213	0.303822		8.80415	-6.79787	-15.602			8.09123	0.442132	-7.6491		5.00452	5.43889	0.434369		4.72948	-6.47419	-11.2037		4.867	-0.517651	-5.38465			9.31002	-0.697841	-10.0079		6.26735	-2.26267	-8.53002		7.78869	-1.48025	-9.26894
		5.38187	8.86749	3.48562		4.49437	-8.47969	-12.9741			4.93812	0.193899	-4.74422		7.39063	4.92435	-2.46628		4.34104	-10.4193	-14.7603		5.86583	-2.74746	-8.61329			4.6377	7.60337	2.96567		8.35941	-0.685047	-9.04446		6.49855	3.45916	-3.03939
		10.0653	3.44482	-6.62049		8.52945	-11.3157	-19.8452			9.29738	-3.93545	-13.2328		10.6666	5.7772	-4.88943		7.65105	-2.69914	-10.3502		9.15884	1.53903	-7.61981			12.4717	14.6997	2.22798		14.9585	6.6509	-8.30758		13.7151	10.6753	-3.0398
		7.08718	10.4181	3.3309		6.50145	-7.03952	-13.541			6.79432	1.68928	-5.10504		18.8778	5.40868	-13.4692		19.8447	0.665337	-19.1793		19.3612	3.03701	-16.3242			5.75993	3.92171	-1.83821		10.6638	2.00018	-8.66362		8.21186	2.96094	-5.25091
		1.60079	4.90111	5.90999		1.94249	4.89181	5.64829			1.77164	4.89646	5.77914		7.54597	10.1547	2.60869		7.64274	-0.903618	-8.54636		7.59436	4.62552	-2.96884			14.6696	10.4708	-4.19881		14.7097	4.62412	-10.0856		14.6897	7.54747	-7.14219
															9.60749	7.68078	-1.92671		9.06679	-3.2076	-12.2744		9.33714	2.23659	-7.10055			11.7734	11.2317	-0.541764		6.57508	-4.86006	-11.4351		9.17426	3.18581	-5.98845
															4.40291	2.52467	5.14757		4.75089	3.57776	3.09171		4.5769	3.05122	4.11964			9.3454	9.04381	-0.301593		9.25277	0.790939	-8.46183		9.29908	4.91737	-4.38171
																												3.40687	4.89924	5.2559		3.29063	3.30174	1.68726		3.34875	4.10049	3.47158
			Trunk ROT				Trunk ROT				Averages					Trunk ROT				Trunk ROT			Averages						Trunk ROT				Trunk ROT
		ROM	Peak	Min		ROM	Peak	Min			Average ROM	Average Peak	Average min		ROM	Peak	Min		ROM	Peak	Min		Average ROM	Average Peak	Average min			ROM	Peak	Min		ROM	Peak	Min		Average ROM	Average Peak	Average min
		36.1861	38.6622	2.47613		28.2988	-7.1108	-35.4096			32.2425	15.7757	-16.4667		28.9226	40.563	11.6404		33.2926	-4.98511	-38.2777		31.1076	17.7889	-13.3187			45.3653	39.8848	-5.48048		45.8656	11.5642	-34.3014		45.6154	25.7245	-19.8909
		43.3137	31.9395	-11.3743		35.4375	2.08409	-33.3534			39.3756	17.0118	-22.3638		40.4467	45.6222	5.17554		33.5282	1.61397	-31.9143		36.9875	23.6181	-13.3694			53.4513	41.9631	-11.4882		36.3256	8.3599	-27.9657		44.8884	25.1615	-19.7269
		40.7476	41.5316	0.78398		33.4944	-2.07163	-35.566			37.121	19.73	-17.391		27.674	21.7871	-5.88687		30.2966	18.1486	-12.1481		28.9853	19.9678	-9.01747			63.4417	39.6452	-23.7965		58.8797	12.1148	-46.7649		61.1607	25.88	-35.2807
		28.2502	37.4657	9.21546		33.051	-2.99495	-36.046			30.6506	17.2354	-13.4153		35.255	24.5442	-10.7108		52.741	23.322	-29.419		43.998	23.9331	-20.0649			54.5618	41.0745	-13.4873		50.3455	-0.560421	-50.9059		52.4536	20.257	-32.1966
		59.2168	48.5641	-10.6528		55.6085	3.11295	-52.4956			57.4127	25.8385	-31.5742		41.9299	29.1393	-12.7906		46.8835	5.13328	-41.7502		44.4067	17.1363	-27.2704			48.6177	32.3786	-16.2391		56.2491	13.6691	-42.58		52.4334	23.0238	-29.4096
		33.9471	31.7004	-2.24673		38.5926	-8.61034	-47.2029			36.2698	11.545	-24.7248		40.6351	34.596	-6.0391		34.71	13.0585	-21.6515		37.6726	23.8273	-13.8453			37.8801	43.1208	5.24068		40.3568	20.4801	-19.8768		39.1185	31.8004	-7.31804
		44.3328	41.0333	-3.29954		48.6439	11.9896	-36.6543			46.4884	26.5114	-19.9769		29.4676	15.5394	-13.9282		33.9131	4.5287	-29.3844		31.6904	10.0341	-21.6563			59.7272	30.855	-28.8721		49.2821	24.7321	-24.55		54.5046	27.7936	-26.7111
		40.8563	38.6995	-2.15682		39.0181	-0.514435	-39.5325			39.9372	19.0925	-20.8447		65.5855	46.3374	-19.2481		63.8255	40.9455	-22.8801		64.7055	43.6414	-21.0641			38.5506	33.7512	-4.79945		34.1772	-0.878097	-35.0553		36.3639	16.4365	-19.9274
		9.86329	5.87347	7.27894		9.67748	6.99875	7.28274			9.77039	6.43611	7.28084		42.4381	47.5516	5.11351		35.9853	1.58649	-34.3988		39.2117	24.569	-14.6427			43.2599	26.1759	-17.084		46.9767	12.3999	-34.5767		45.1183	19.2879	-25.8304
															39.1505	33.9645	-5.18602		40.5751	11.4835	-29.0916		39.8628	22.724	-17.1388			37.8654	33.458	-4.40736		37.6629	3.2784	-34.3845		37.7641	18.3682	-19.3959
															11.546	11.8181	10.3701		11.383	14.1877	9.09653		11.4645	13.0029	9.73331			48.2721	36.2307	-12.0414		45.6121	10.516	-35.0961		46.9421	23.3734	-23.5687
																												9.2629	5.65174	10.1069		8.39828	8.35378	9.64491		8.83059	7.00276	9.8759
Same side			Right Hip FLEX				Left Hip FLEX				Averages					Right Hip FLEX				Left Hip FLEX			Averages						Right Hip FLEX				Left Hip FLEX
		ROM	Peak	Min		ROM	Peak	Min			Average ROM	Average Peak	Average min		ROM	Peak	Min		ROM	Peak	Min		Average ROM	Average Peak	Average min			ROM	Peak	Min		ROM	Peak	Min		Average ROM	Average Peak	Average min
		76.7825	149.157	72.3744		73.0554	144.082	71.0264			74.9189	146.619	71.7004		62.6703	114.784	52.1135		68.9996	119.156	50.1559		65.8349	116.97	51.1347			56.1354	137.451	81.3154		51.1198	126.135	75.0153		53.6276	131.793	78.1653
		60.7529	133.978	73.2255		59.1535	125.349	66.1955			59.9532	129.664	69.7105		50.4887	140.353	89.8645		64.854	148.366	83.5117		57.6714	144.359	86.6881			59.7308	102.318	42.5873		66.0149	99.2274	33.2125		62.8728	100.773	37.8999
		52.6176	121.577	68.9599		50.8377	134.175	83.3374			51.7276	127.876	76.1487		49.1298	131.577	82.4477		42.6264	131.623	88.9966		45.8781	131.6	85.7221			24.2065	115.408	91.2015		21.6694	105.894	84.2245		22.9379	110.651	87.713
		56.1265	121.499	65.3725		66.3542	136.857	70.5032			61.2403	129.178	67.9378		66.6387	153.308	86.6695		77.3194	152.544	75.2242		71.979	152.926	80.9468			35.4475	125.584	90.1365		48.6883	133.296	84.6076		42.0679	129.44	87.372
		78.5465	141.189	62.6428		75.0106	134.814	59.8039			76.7785	138.002	61.2233		26.1243	129.096	102.972		28.8897	131.443	102.553		27.507	130.27	102.763			57.292	138.017	80.725		47.0849	131.529	84.4442		52.1884	134.773	82.5846
		80.9212	138.161	57.2397		83.7422	144.623	60.8811			82.3317	141.392	59.0604		41.2161	130.25	89.034		41.5723	119.603	78.0308		41.3942	124.927	83.5324			60.0394	124.215	64.1758		56.0343	127.321	71.2865		58.0368	125.768	67.7312
		54.9467	124.552	69.605		60.948	128.901	67.9531			57.9474	126.726	68.7791		43.9183	149.035	105.116		38.657	149.565	110.908		41.2877	149.3	108.012			48.2124	153.409	105.196		51.2507	152.39	101.14		49.7316	152.9	103.168
		65.8134	132.873	67.0599		67.0145	135.543	68.5287			66.414	134.208	67.7943		37.0839	113.425	76.3409		31.5323	110.312	78.78		34.3081	111.869	77.5604			63.4204	140.573	77.1527		56.717	140.855	84.1379		60.0687	140.714	80.6453
		12.3986	10.7216	5.70293		11.1128	7.15921	7.85088			11.7557	8.94038	6.77691		66.886	128.707	61.8215		70.7527	119.804	49.0516		68.8194	124.256	55.4365			78.1079	121.738	43.6303		84.1065	139.234	55.1278		81.1072	130.486	49.3791
															49.3507	132.282	82.9311		51.6893	131.38	79.6903		50.52	131.831	81.3107			8.87777	130.041	121.164		10.7017	138.209	127.507		9.78973	134.125	124.335
															14.0122	13.5887	17.436		18.6203	15.545	20.7154		16.3163	14.5668	19.0757			49.147	128.875	79.7284		49.3387	129.409	80.0703		49.2429	129.142	79.8994
																												20.6034	14.4042	24.8104		20.7013	16.0959	25.14		20.6524	15.2501	24.9752
Opposite side			Left Hip FLEX				Right Hip FLEX				Averages					Left Hip FLEX				Right Hip FLEX			Averages						Left Hip FLEX				Right Hip FLEX
		ROM	Peak	Min		ROM	Peak	Min			Average ROM	Average Peak	Average min		ROM	Peak	Min		ROM	Peak	Min		Average ROM	Average Peak	Average min			ROM	Peak	Min		ROM	Peak	Min		Average ROM	Average Peak	Average min
		62.7667	151.764	88.9977		58.1979	150.631	92.4333			60.4823	151.198	90.7155		67.1074	128.862	61.7545		67.9482	121.142	53.1938		67.5278	125.002	57.4741			50.7616	144.958	94.1965		53.8149	143.248	89.4335		52.2883	144.103	91.815
		59.9757	135.758	75.7827		58.9249	128.897	69.972			59.4503	132.328	72.8773		48.8657	148.58	99.7145		65.3508	165.106	99.7548		57.1082	156.843	99.7347			54.9642	108.851	53.8867		69.0475	113.304	44.2562		62.0059	111.077	49.0715
		58.6305	131.133	72.5024		48.196	140.122	91.9264			53.4132	135.628	82.2144		40.7269	140.738	100.011		40.1863	139.392	99.2055		40.4566	140.065	99.6083			21.6394	124.319	102.68		15.7754	113.089	97.3131		18.7074	118.704	99.9964
		58.0502	134.214	76.1638		62.6429	150.705	88.0619			60.3465	142.459	82.1128		65.2867	165.871	100.585		64.2699	159.779	95.5091		64.7783	162.825	98.0468			38.0854	133.696	95.6107		55.051	145.194	90.1434		46.5682	139.445	92.877
		76.8765	149.368	72.4914		78.1624	148.676	70.5131			77.5194	149.022	71.5022		21.2473	130.172	108.925		31.1085	143.254	112.146		26.1779	136.713	110.535			51.4245	146.937	95.5123		42.9836	149.12	106.136		47.2041	148.028	100.824
		77.0099	145.028	68.0184		88.7894	156.256	67.4662			82.8996	150.642	67.7423		38.9327	145.637	106.705		43.2867	136.522	93.2349		41.1097	141.079	99.9697			62.5996	122.622	60.0228		59.2612	143.043	83.782		60.9304	132.833	71.9024
		53.368	139.177	85.8091		55.5085	141.28	85.7717			54.4382	140.229	85.7904		38.5208	157.181	118.66		37.0256	155.541	118.515		37.7732	156.361	118.588			46.0981	174.082	127.984		47.6319	175.66	128.028		46.865	174.871	128.006
		63.8111	140.92	77.1093		64.346	145.224	80.8778			64.0785	143.072	78.9936		31.5732	119.691	88.1176		26.4429	113.576	87.1334		29.0081	116.634	87.6255			62.2697	159.81	97.5407		58.0847	153.349	95.2643		60.1772	156.58	96.4025
		9.39678	7.91922	7.58144		14.1267	9.1382	11.086			11.7618	8.52871	9.33373		61.9585	138.831	76.8722		73.0472	133.132	60.0852		67.5029	135.982	68.4787			72.6987	130.845	58.1465		77.9566	142.371	64.4145		75.3276	136.608	61.2805
															46.0244	141.729	95.7049		49.8518	140.827	90.9753		47.9381	141.278	93.3401			9.13834	142.689	133.551		10.9474	149.716	138.768		10.0429	146.203	136.16
															15.9487	14.4828	17.4858		17.7268	17.2515	21.7184		16.8378	15.8672	19.6021			46.968	138.881	91.9131		49.0554	142.809	93.7539		48.0117	140.845	92.8335
																												19.4108	19.0413	27.5226		21.2862	18.372	27.5101		20.3485	18.7067	27.5163

## Sheet: 20 and 5 WATT AVERAGES_Use this
20 WATT AVERAGES RIGHT AND LEFT																		5 WATT AVERAGES RIGHT AND LEFT
	EXPERIENCED				INEXPEREINCED				INEXPERIENCED			Combined group						EXPERIENCED				INEXPERIENCED				INEXPERIENCED
	Averages				Averages				Averages			Averages						Averages				Averages				Averages
Shoulder Flexion	Average ROM	Average Peak	Average min		Average ROM	Average Peak	Average min		Average ROM	Average Peak	Average min							Average ROM	Average Peak	Average min		Average ROM	Average Peak	Average min		Average ROM	Average Peak	Average min
Contralateral	46.5542	137.452	90.8983		75.7965	135.26	59.4631		66.6552	80.4982	13.843							55.3924	135.299	79.9069		62.1222	132.461	70.3384		53.3856	65.848	12.4624
	43.8026	133.789	89.9867		71.7286	142.575	70.8469		64.9195	128.016	63.0962							40.95	133.806	92.8563		62.7099	135.287	72.5775		100.101	158.913	58.8114
	52.3848	131.371	78.9863		55.7974	97.1124	41.315		84.734	107.241	22.5071							45.9441	121.535	75.5911		64.2734	86.2172	21.9438		89.9491	97.911	7.96197
	50.4551	123.029	72.5737		96.5811	150.088	53.507		99.2189	124.156	24.9375							45.6348	113.954	68.3194		87.5276	144.857	57.3296		87.4276	108.052	20.6247
	83.2293	136.317	53.0874		55.6619	123.292	67.6302		92.7836	93.8386	1.05495							67.6547	138.161	70.5065		51.272	119.3	68.0284		99.0674	98.9183	-0.149076
	44.4995	119.094	74.5948		56.2804	129.824	73.5435		71.8521	137.103	65.251							47.3465	121.915	74.5684		60.3606	105.288	44.9275		64.5167	129.653	65.136
	74.9623	139.143	64.1803		109.757	97.578	-12.1793		46.6296	68.7657	22.1361							75.4118	131.146	55.7344		114.162	107.357	-6.80519		48.7799	78.991	30.2112
	56.5554	131.456	74.9011		89.3883	99.0927	9.70435		66.5377	95.0154	28.4776							54.0478	127.974	73.9261		90.2988	88.953	-1.34581		58.7987	94.3345	35.5358
	17.291	9.01326	16.2602		110.59	125.605	15.0147		128.21	129.527	1.31729							14.4815	11.1365	13.1688		94.9911	113.881	18.8897		127.394	116.366	-11.0277
					80.1758	122.27	42.0939		54.387	95.0799	40.693											76.4131	114.845	38.4315		51.1269	100.505	49.3777
					22.9932	20.7294	31.5036		77.5928	105.924	28.3314	78.8843	114.097	35.2127								22.0362	20.8903	31.5338		78.0547	104.949	26.8944
									26.8346	26.1886	25.4027	24.9139	23.459	28.4532												29.142	28.4134	27.5238
	Averages				Averages				Averages																	Averages
Elbow flexion	Average ROM	Average Peak	Average min		Average ROM	Average Peak	Average min		Average ROM	Average Peak	Average min											Averages				Average ROM	Average Peak	Average min
Ipsilateral	72.9242	79.4119	6.48766		46.4872	60.1836	19.2315		54.0492	73.0808	19.0316							Averages				Average ROM	Average Peak	Average min		62.3756	61.3448	-1.03088
	20.458	17.0879	-3.37014		21.1498	37.3405	16.1907		45.0535	62.2042	17.1507							Average ROM	Average Peak	Average min		30.6421	45.8337	15.1916		53.6565	50.3717	-3.28477
	33.4548	41.0178	7.563		21.6913	48.8014	27.1101		54.9725	73.2014	18.2288							48.3161	47.6823	-0.633739		13.3147	29.4821	16.1674		54.2409	58.5172	4.27635
	38.6015	54.8221	16.2206		21.9097	35.883	13.9732		88.9171	92.3272	31.7317							13.3811	11.9632	-1.41786		21.3139	29.4782	8.16435		72.3619	86.1777	13.8158
	48.7458	52.2933	3.54756		20.4791	37.6611	17.1821		82.9477	121.876	38.9279							16.8453	18.6996	1.85432		15.1915	33.2065	18.015		89.8109	113.809	23.998
	63.2325	70.3995	7.16702		32.4277	63.3871	30.9594		51.1475	63.9326	12.7852							24.3941	34.7559	10.3618		13.1727	28.9327	15.76		39.9168	45.8567	5.9399
	56.5758	60.8926	4.31671		49.5301	97.9831	48.453		58.1789	103.114	44.9353							47.8294	52.6293	4.79984		20.9842	36.6853	15.7011		38.1671	58.4594	20.2923
	47.7132	53.7036	5.99034		59.1175	81.6997	22.5822		33.3139	61.7987	28.4848							43.7924	49.2011	5.40861		46.3806	85.1638	38.7832		33.6347	60.1061	26.4714
	18.5537	21.723	9.19291		57.56	81.8639	24.3039		89.3386	80.791	0.838823							27.6403	25.4028	-2.23759		62.708	79.5756	16.8676		49.9791	55.9347	5.95556
					36.7058	60.4128	24.5819		16.7758	43.4283	26.6525							31.7427	34.3334	2.59076		38.6608	59.4006	20.7398		12.8147	42.1678	29.3531
					17.0352	24.0967	12.5678		57.4679	76.5785	24.9936	47.0868	68.4957	24.7877				16.726	19.4805	7.78972		29.1521	47.5287	18.3767		50.6958	63.2745	12.5787
									27.0108	25.0459	14.5018	22.023	24.5713	13.5348								17.8726	22.5883	9.12596		23.8445	23.0725	13.2388
	Averages				Averages				Averages
Trunk Flexion	Average ROM	Average Peak	Average min		Average ROM	Average Peak	Average min		Average ROM	Average Peak	Average min
R+L average	4.0277	10.2811	6.25342		8.71078	21.0318	12.321		5.53212	8.90745	3.37533															Averages
	3.85529	20.2057	16.3504		5.84613	4.95386	-0.892274		5.62968	16.8706	11.2409											Averages				Average ROM	Average Peak	Average min
	5.97978	13.7619	7.7821		3.99764	4.33653	0.33889		6.05931	-0.722381	-6.78169							Averages				Average ROM	Average Peak	Average min		5.21885	9.682	4.46315
	6.91538	7.87912	0.963742		4.46792	4.12027	-0.347648		5.18183	3.99411	-1.18772							Average ROM	Average Peak	Average min		6.40097	19.0462	12.6452		4.82887	18.6519	13.823
	7.28267	17.6321	10.3494		3.26118	8.22694	4.96577		5.93119	8.50797	2.57678							4.60032	10.0936	5.49325		6.06318	5.20154	-0.861642		7.41312	1.29707	-6.11606
	6.85804	2.90434	-3.9537		3.94243	10.1672	6.22475		3.10985	18.8441	15.7343							4.96058	21.2186	16.2581		5.62479	4.25679	-1.368		5.65145	4.6717	-0.979742
	5.01894	12.6201	7.60111		4.35214	18.0446	13.6924		7.03449	11.9587	4.92426							6.92742	15.2536	8.32622		4.28379	1.17768	-3.10611		4.24645	10.4279	6.18141
	5.7054	12.1835	6.47807		9.06193	30.622	21.5601		4.03662	-4.12318	-8.1598							3.95432	7.69918	3.74486		5.11825	8.6216	3.50335		3.8807	19.8746	15.9939
	1.56891	5.86509	6.5369		5.15208	11.7889	6.63681		5.59645	14.8453	9.24889							5.58087	16.4191	10.8382		5.20807	14.854	9.64596		5.17073	12.4921	7.32132
					5.42136	12.588	7.16664		5.48749	5.96955	0.482066							6.59984	3.691	-2.90884		3.96861	17.8662	13.8976		4.02143	-4.11076	-8.13219
					2.23873	9.10591	7.56055		5.3599	8.50523	3.14533	5.39063	10.5466	5.15599				5.9982	13.6494	7.65116		9.55168	33.0459	23.4942		10.9239	18.2028	7.27888
									1.32061	7.50079	7.60333	1.77967	8.30335	7.58194				5.51736	12.5749	7.05756		5.26598	8.62346	3.35748		5.22127	6.05694	0.83567
																		1.48488	6.09136	6.02864		5.72059	12.5215	6.80089		5.65768	9.72461	4.06693
																						2.12963	9.93426	8.87656		2.20199	7.94148	7.89343
	Averages				Averages				Averages
Trunk abd	Average ROM	Average Peak	Average min		Average ROM	Average Peak	Average min		Average ROM	Average Peak	Average min
R+L average	5.92521	0.210935	-5.71428		10.0528	3.20812	-6.84473		7.8367	3.17022	-4.66648
	6.70799	0.932806	-5.77518		8.8459	4.7813	-4.0646		5.33187	7.81497	2.48311															Averages
	5.11331	10.5077	5.39435		9.16221	3.14127	-6.02094		10.155	5.30088	-4.85415											Averages				Average ROM	Average Peak	Average min
	7.48697	3.47295	-4.01402		9.12606	3.06219	-6.06387		9.5891	6.53922	-3.04988							Averages				Average ROM	Average Peak	Average min		9.35512	5.63	-3.72512
	8.09123	0.442132	-7.6491		4.867	-0.517651	-5.38465		7.78869	-1.48025	-9.26894							Average ROM	Average Peak	Average min		7.76667	1.50193	-6.26475		5.79138	7.62065	1.82927
	4.93812	0.193899	-4.74422		5.86583	-2.74746	-8.61329		6.49855	3.45916	-3.03939							6.72442	1.07148	-5.65294		7.63299	3.7005	-3.9325		14.1689	9.3097	-4.85921
	9.29738	-3.93545	-13.2328		9.15884	1.53903	-7.61981		13.7151	10.6753	-3.0398							7.10473	0.088796	-7.01594		9.44252	3.1817	-6.26083		8.27398	6.52576	-1.74822
	6.79432	1.68928	-5.10504		19.3612	3.03701	-16.3242		8.21186	2.96094	-5.25091							5.37626	10.667	5.29076		6.45262	3.03659	-3.41603		7.74378	-0.449267	-8.19305
	1.77164	4.89646	5.77914		7.59436	4.62552	-2.96884		14.6897	7.54747	-7.14219							6.92739	2.75461	-4.17279		4.99108	-0.393214	-5.3843		6.45603	2.28626	-4.16978
					9.33714	2.23659	-7.10055		9.17426	3.18581	-5.98845							7.21505	-0.390349	-7.6054		10.3124	-1.18575	-11.4982		15.5085	11.5674	-3.94108
					4.5769	3.05122	4.11964		9.29908	4.91737	-4.38171	9.31811	3.57698	-5.74113				5.19763	0.272241	-4.92539		8.72814	0.770535	-7.9576		7.17291	1.06856	-6.10436
									3.34875	4.10049	3.47158	3.96283	3.57585	3.79561				8.38716	-3.69262	-12.0798		19.9749	3.76594	-16.209		12.691	8.34268	-4.34828
																		6.70466	1.53874	-5.16593		10.4104	5.33997	-5.07047		5.25684	1.46109	-3.79575
																		1.35885	4.85093	5.56209		9.52354	2.19091	-7.33263		9.24184	5.33629	-3.90556
	Averages				Averages				Averages													4.57823	2.83804	4.46859		3.89469	4.85222	3.39692
Trunk rotation	Average ROM	Average Peak	Average min		Average ROM	Average Peak	Average min		Average ROM	Average Peak	Average min
R+L average	32.2425	15.7757	-16.4667		31.1076	17.7889	-13.3187		45.6154	25.7245	-19.8909
	39.3756	17.0118	-22.3638		36.9875	23.6181	-13.3694		44.8884	25.1615	-19.7269
	37.121	19.73	-17.391		28.9853	19.9678	-9.01747		61.1607	25.88	-35.2807															Averages
	30.6506	17.2354	-13.4153		43.998	23.9331	-20.0649		52.4536	20.257	-32.1966											Averages				Average ROM	Average Peak	Average min
	57.4127	25.8385	-31.5742		44.4067	17.1363	-27.2704		52.4334	23.0238	-29.4096							Averages				Average ROM	Average Peak	Average min		42.7429	26.7202	-16.0228
	36.2698	11.545	-24.7248		37.6726	23.8273	-13.8453		39.1185	31.8004	-7.31804							Average ROM	Average Peak	Average min		29.0687	17.2636	-11.8052		39.5911	24.293	-15.2981
	46.4884	26.5114	-19.9769		31.6904	10.0341	-21.6563		54.5046	27.7936	-26.7111							28.6394	12.0069	-16.6325		30.5727	18.0876	-12.4851		53.9916	27.6995	-26.2921
	39.9372	19.0925	-20.8447		64.7055	43.6414	-21.0641		36.3639	16.4365	-19.9274							39.353	17.9882	-21.3649		29.8594	15.6344	-14.225		51.5265	20.7109	-30.8156
	9.77039	6.43611	7.28084		39.2117	24.569	-14.6427		45.1183	19.2879	-25.8304							36.2287	15.5992	-20.6295		38.4925	20.6537	-17.8388		45.2823	21.5756	-23.7066
					39.8628	22.724	-17.1388		37.7641	18.3682	-19.3959							29.0657	17.8418	-11.224		38.0718	15.8801	-22.1917		41.6538	29.9858	-11.668
					11.4645	13.0029	9.73331		46.9421	23.3734	-23.5687	43.4025	23.0487	-20.3538				51.4306	21.8211	-29.6094		37.3898	17.3817	-20.0081		47.9879	19.1692	-28.8187
									8.83059	7.00276	9.8759	10.1475	10.0028	9.8046				33.4527	10.735	-22.7178		32.7348	9.37251	-23.3623		40.404	18.8243	-21.5797
																		40.3778	24.1265	-16.2513		55.693	40.2576	-15.4354		43.201	21.4593	-21.7417
																		36.9354	17.1598	-19.7756		29.9201	18.8176	-11.1025		35.7144	19.8906	-15.8238
	Averages				Averages				Averages									8.58336	6.46921	7.0151		35.7559	19.261	-16.4949		44.2096	23.0329	-21.1767
Hip Flexion	Average ROM	Average Peak	Average min		Average ROM	Average Peak	Average min		Average ROM	Average Peak	Average min											8.75298	12.4744	8.92363		6.50587	6.01262	7.49929
Ipsilateral	74.9189	146.619	71.7004		65.8349	116.97	51.1347		53.6276	131.793	78.1653															NOVICE
	59.9532	129.664	69.7105		57.6714	144.359	86.6881		62.8728	100.773	37.8999											RECREATIONAL				Averages
	51.7276	127.876	76.1487		45.8781	131.6	85.7221		22.9379	110.651	87.713											Averages				Average ROM	Average Peak	Average min
	61.2403	129.178	67.9378		71.979	152.926	80.9468		42.0679	129.44	87.372							AVERAGES				Average ROM	Average Peak	Average min		48.8217	162.656	113.834
	76.7785	138.002	61.2233		27.507	130.27	102.763		52.1884	134.773	82.5846							Average ROM	Average Peak	Average min		64.836	129.152	64.3158		73.7126	131.838	58.1252
	82.3317	141.392	59.0604		41.3942	124.927	83.5324		58.0368	125.768	67.7312							57.7648	159.966	102.201		47.7221	166.542	118.82		21.6374	144.924	123.287
	57.9474	126.726	68.7791		41.2877	149.3	108.012		49.7316	152.9	103.168							56.9189	137.062	80.1435		63.025	167.724	104.699		46.7271	154.183	107.456
	66.414	134.208	67.7943		34.3081	111.869	77.5604		60.0687	140.714	80.6453							45.3379	131.667	86.3291		25.3195	145.901	120.581		45.3177	151.338	106.02
	11.7557	8.94038	6.77691		68.8194	124.256	55.4365		81.1072	130.486	49.3791							63.67	156.91	93.2402		23.2143	143.408	120.193		77.596	139.027	61.431
					50.52	131.831	81.3107		9.78973	134.125	124.335							59.2985	154.995	95.6964		24.8359	180.296	155.46		27.0928	177.271	150.179
					16.3163	14.5668	19.0757		49.2429	129.142	79.8994	49.8814	130.486	80.605				86.6756	154.313	67.6374		38.8865	152.39	113.503		59.0943	159.801	100.707
									20.6524	15.2501	24.9752	18.4843	14.9084	22.0255				57.1972	153.316	96.1191		19.5155	122.789	103.273		79.2459	148.526	69.2803
																		60.9804	149.747	88.7666		48.7494	128.271	79.5217		7.04887	125.564	118.515
																		13.4846	11.6078	12.0557		39.5671	148.497	108.93		48.6294	149.513	100.883
	Averages				Averages				Averages													17.648	20.2258	26.3461		25.1853	16.1715	30.0136
Hip Flexion	Average ROM	Average Peak	Average min		Average ROM	Average Peak	Average min		Average ROM	Average Peak	Average min
Contralateral	60.4823	151.198	90.7155		67.5278	125.002	57.4741		52.2883	144.103	91.815
	59.4503	132.328	72.8773		57.1082	156.843	99.7347		62.0059	111.077	49.0715
	53.4132	135.628	82.2144		40.4566	140.065	99.6083		18.7074	118.704	99.9964
	60.3465	142.459	82.1128		64.7783	162.825	98.0468		46.5682	139.445	92.877															Averages
	77.5194	149.022	71.5022		26.1779	136.713	110.535		47.2041	148.028	100.824											Averages				Average ROM	Average Peak	Average min
	82.8996	150.642	67.7423		41.1097	141.079	99.9697		60.9304	132.833	71.9024							Averages				Average ROM	Average Peak	Average min		45.2709	155.564	110.294
	54.4382	140.229	85.7904		37.7732	156.361	118.588		46.865	174.871	128.006							Average ROM	Average Peak	Average min		65.9826	133.881	67.898		71.4793	124.905	53.4258
	64.0785	143.072	78.9936		29.0081	116.634	87.6255		60.1772	156.58	96.4025							61.6433	161.677	100.034		38.9258	152.554	113.628		23.1432	147.389	124.245
	11.7618	8.52871	9.33373		67.5029	135.982	68.4787		75.3276	136.608	61.2805							55.1331	135.059	79.9262		61.1072	169.281	108.174		48.4205	154.866	106.445
					47.9381	141.278	93.3401		10.0429	146.203	136.16							46.4625	132.697	86.2345		27.5299	146.541	119.011		45.434	149.956	104.522
					16.8378	15.8672	19.6021		48.0117	140.845	92.8335	47.9749	141.062	93.0868				63.4603	153.383	89.9225		21.4417	137.285	115.844		76.0182	130.796	54.7781
									20.3485	18.7067	27.5163	18.5931	17.2869	23.5592				58.802	154.932	96.1298		26.2964	180.984	154.687		25.5594	167.156	141.597
																		87.1777	155.877	68.6991		38.5459	152.089	113.543		57.8171	162.888	105.071
																		54.9656	150.024	95.0588		19.1925	123.684	104.491		82.5719	153.011	70.4396
																		61.0921	149.093	88.0006		45.6855	126.339	80.6539		6.96642	122.894	115.928
																		12.9682	11.3224	11.1091		38.3008	146.96	108.659		48.2681	146.943	98.6744
																						17.0386	19.3108	24.6597		25.4905	15.8158	30.2405

## Sheet: 20 Watts Right
20/10 Watts Right Side				R Shoulder FLEX			L Shoulder FLEX			R Elbow FLEX			L Elbow FLEX			Trunk FLEX			Trunk ABD			Trunk ROT			Right Hip FLEX			Left Hip FLEX
EXPERIENCED	Subject	# Strokes	ROM	Peak	Min	ROM	Peak	Min	ROM	Peak	Min	ROM	Peak	Min	ROM	Peak	Min	ROM	Peak	Min	ROM	Peak	Min	ROM	Peak	Min	ROM	Peak	Min
	Subject 1	38	101.432	104.215	2.78248	42.0441	135.425	93.3809	77.5107	75.2297	-2.28096	42.7504	87.2753	44.5249	5.33185	10.0233	4.69141	5.93799	9.94361	4.00562	36.1861	38.6622	2.47613	76.7825	149.157	72.3744	62.7667	151.764	88.9977
	Subject 2	26	45.4772	89.8783	44.4011	39.1265	137.014	97.8877	19.0894	23.47	4.38059	43.6774	54.2615	10.5841	3.35458	17.4501	14.0955	8.02441	13.649	5.62456	43.3137	31.9395	-11.3743	60.7529	133.978	73.2255	59.9757	135.758	75.7827
	Subject 3	32	49.4456	91.4665	42.0208	56.0209	128.608	72.587	38.0461	39.5575	1.51136	49.7642	77.2829	27.5187	6.35644	12.8352	6.47872	5.96394	19.0739	13.1099	40.7476	41.5316	0.78398	52.6176	121.577	68.9599	58.6305	131.133	72.5024
	Subject 4	40	37.0932	95.722	58.6288	61.3318	120.679	59.3467	38.1783	61.3975	23.2192	46.3574	71.0486	24.6912	7.80341	8.14833	0.344918	6.85842	10.2656	3.40723	28.2502	37.4657	9.21546	56.1265	121.499	65.3725	58.0502	134.214	76.1638
	Subject 5	24	117.88	126.555	8.67474	73.9526	136.717	62.7647	59.881	71.678	11.797	51.1941	85.2519	34.0577	7.84785	16.9639	9.11608	7.37831	7.68213	0.303822	59.2168	48.5641	-10.6528	78.5465	141.189	62.6428	76.8765	149.368	72.4914
	Subject 6	31	92.8621	103.321	10.459	39.1003	124.262	85.1617	70.22	78.4006	8.18062	58.5681	94.1794	35.6113	7.81533	4.52585	-3.28948	5.38187	8.86749	3.48562	33.9471	31.7004	-2.24673	80.9212	138.161	57.2397	77.0099	145.028	68.0184
	Subject 7	31	114.992	124.221	9.22906	77.4171	149.532	72.1149	64.0683	64.4306	0.362352	45.6634	73.8256	28.1622	4.49228	11.9827	7.49041	10.0653	3.44482	-6.62049	44.3328	41.0333	-3.29954	54.9467	124.552	69.605	53.368	139.177	85.8091
	Mean	31.7143	79.8832	105.054	25.1709	55.5705	133.177	77.6062	52.4277	59.1663	6.73859	48.2822	77.5893	29.3072	6.14311	11.7042	5.56108	7.08718	10.4181	3.3309	40.8563	38.6995	-2.15682	65.8134	132.873	67.0599	63.8111	140.92	77.1093
	SD	5.79409	34.7621	14.9186	22.4243	16.1926	9.62951	14.8677	21.0479	20.314	8.70028	5.45958	13.0957	10.5693	1.81033	4.63744	5.72038	1.60079	4.90111	5.90999	9.86329	5.87347	7.27894	12.3986	10.7216	5.70293	9.39678	7.91922	7.58144
				R Shoulder FLEX			L Shoulder FLEX			R Elbow FLEX			L Elbow FLEX			Trunk FLEX			Trunk ABD			Trunk ROT			Right Hip FLEX			Left Hip FLEX
INEXPERIENCED	Subject	# Strokes	ROM	Peak	Min	ROM	Peak	Min	ROM	Peak	Min	ROM	Peak	Min	ROM	Peak	Min	ROM	Peak	Min	ROM	Peak	Min	ROM	Peak	Min	ROM	Peak	Min
	Subject 8	31	65.1814	91.112	25.9306	85.2647	139.239	53.9747	40.952	60.1836	19.2315	39.6062	90.9502	51.344	11.7285	23.2913	11.5628	13.896	11.9793	-1.91667	28.9226	40.563	11.6404	62.6703	114.784	52.1135	67.1074	128.862	61.7545
	Subject 9	33	85.0634	106.568	21.5048	64.2302	143.408	79.1777	21.9595	43.8419	21.8824	23.2146	61.5472	38.3326	5.35847	2.52369	-2.83478	5.35013	9.90245	4.55232	40.4467	45.6222	5.17554	50.4887	140.353	89.8645	48.8657	148.58	99.7145
	Subject 10	44	55.7645	79.8357	24.0711	53.6015	100.832	47.2303	20.038	47.777	27.7391	53.82	79.0494	25.2294	4.35629	3.68906	-0.667231	8.69152	7.89779	-0.79373	27.674	21.7871	-5.88687	49.1298	131.577	82.4477	40.7269	140.738	100.011
	Subject 11	29	132.8	110.743	-22.0574	95.7969	151.397	55.6006	28.2519	35.1044	6.85254	30.435	72.2115	41.7765	4.5497	4.96015	0.410454	9.04424	7.64375	-1.40049	35.255	24.5442	-10.7108	66.6387	153.308	86.6695	65.2867	165.871	100.585
	Subject 12	26	71.721	101.882	30.1614	53.4632	130.833	77.3693	18.9286	42.3505	23.422	38.6529	69.0584	30.4055	2.96164	8.64679	5.68516	5.00452	5.43889	0.434369	41.9299	29.1393	-12.7906	26.1243	129.096	102.972	21.2473	130.172	108.925
	Subject 13	36	88.4634	77.807	-10.6563	61.8363	138.401	76.5651	30.5029	76.9954	46.4925	17.4748	63.9488	46.474	3.40668	8.39229	4.98561	7.39063	4.92435	-2.46628	40.6351	34.596	-6.0391	41.2161	130.25	89.034	38.9327	145.637	106.705
	Subject 14	33	46.6731	44.84	-1.8331	106.174	91.5137	-14.6601	42.0471	99.1487	57.1016	65.1378	98.7732	33.6354	4.82894	17.6323	12.8034	10.6666	5.7772	-4.88943	29.4676	15.5394	-13.9282	43.9183	149.035	105.116	38.5208	157.181	118.66
	Subject 15	25	113.013	93.107	-19.9059	86.7418	103.001	16.2591	53.3371	78.0429	24.7058	58.4689	86.3246	27.8557	11.3989	30.816	19.4171	18.8778	5.40868	-13.4692	65.5855	46.3374	-19.2481	37.0839	113.425	76.3409	31.5732	119.691	88.1176
	Subject 16	31	90.4909	95.335	4.84411	114.081	118.29	4.2094	62.4678	81.9202	19.4523	73.9908	103.091	29.1006	4.6733	10.8137	6.14042	7.54597	10.1547	2.60869	42.4381	47.5516	5.11351	66.886	128.707	61.8215	61.9585	138.831	76.8722
	Mean	32	83.2412	89.0255	5.78436	80.1322	124.102	43.9696	35.3872	62.8183	27.4311	44.5334	80.5505	36.0171	5.91805	12.3073	6.38921	9.60749	7.68078	-1.92671	39.1505	33.9645	-5.18602	49.3507	132.282	82.9311	46.0244	141.729	95.7049
	SD	5.67891	27.3328	19.9003	20.4512	22.7729	21.4453	34.369	15.3803	22.0733	15.2169	19.4197	15.0924	9.01926	3.28271	9.6599	7.16574	4.40291	2.52467	5.14757	11.546	11.8181	10.3701	14.0122	13.5887	17.436	15.9487	14.4828	17.4858
				R Shoulder FLEX			L Shoulder FLEX			R Elbow FLEX			L Elbow FLEX			Trunk FLEX			Trunk ABD			Trunk ROT			Right Hip FLEX			Left Hip FLEX
INEXPERIENCED	Subject	# Strokes	ROM	Peak	Min	ROM	Peak	Min	ROM	Peak	Min	ROM	Peak	Min	ROM	Peak	Min	ROM	Peak	Min	ROM	Peak	Min	ROM	Peak	Min	ROM	Peak	Min
	Subject 17	27	111.179	94.904	-16.2747	39.6599	64.4647	24.8048				57.8422	105.279	47.4372	6.48115	9.50579	3.02464	7.89113	6.58587	-1.30526	45.3653	39.8848	-5.48048	56.1354	137.451	81.3154	50.7616	144.958	94.1965
	Subject 18	19	46.7835	79.1738	32.3903	52.7274	107.506	54.7782	48.308	66.7152	18.4072	45.5662	75.3605	29.7944	5.31127	15.5876	10.2763	5.08045	15.6493	10.5689	53.4513	41.9631	-11.4882	59.7308	102.318	42.5873	54.9642	108.851	53.8867
	Subject 19	22	92.6131	89.5733	-3.0398	88.4511	106.507	18.0556	36.7025	68.2951	31.5926	57.8617	107.978	50.1163	7.70076	0.346074	-7.35469	11.1517	10.2019	-0.949771	63.4417	39.6452	-23.7965	24.2065	115.408	91.2015	21.6394	124.319	102.68
	Subject 20	26	117.466	101.387	-16.0794	81.7191	130.191	48.4721	60.5956	92.3272	31.7317	43.2364	81.0886	37.8522	4.45525	3.97608	-0.479166	10.7083	10.7715	0.0632136	54.5618	41.0745	-13.4873	35.4475	125.584	90.1365	38.0854	133.696	95.6107
	Subject 21	23	143.968	108.754	-35.2137	99.0395	102.68	3.64009	91.0238	129.711	38.6869	56.992	94.2337	37.2416	6.00626	7.01328	1.00702	9.31002	-0.697841	-10.0079	48.6177	32.3786	-16.2391	57.292	138.017	80.725	51.4245	146.937	95.5123
	Subject 22	22	79.332	87.0279	7.69592	58.9474	124.543	65.5958	47.7588	62.6416	14.8828	52.6497	84.8487	32.199	2.98646	17.7442	14.7578	4.6377	7.60337	2.96567	37.8801	43.1208	5.24068	60.0394	124.215	64.1758	62.5996	122.622	60.0228
	Subject 23	21	121.912	63.7231	-58.1892	37.5154	84.4359	46.9205	67.1252	115.661	48.5362	92.0668	116.187	24.1204	6.59506	11.2731	4.67807	12.4717	14.6997	2.22798	59.7272	30.855	-28.8721	48.2124	153.409	105.196	46.0981	174.082	127.984
	Subject 24	25	97.482	84.3715	-13.1106	51.2623	75.3294	24.0672	39.459	55.7253	16.2664	40.5934	112.633	72.0398	3.4665	-5.41564	-8.88214	5.75993	3.92171	-1.83821	38.5506	33.7512	-4.79945	63.4204	140.573	77.1527	62.2697	159.81	97.5407
	Subject 25	31	131.45	117.549	-13.9005	100.756	131.645	30.8894	79.9521	80.791	0.838823	91.2634	103.094	11.8305	6.22682	14.0719	7.84505	14.6696	10.4708	-4.19881	43.2599	26.1759	-17.084	78.1079	121.738	43.6303	72.6987	130.845	58.1465
	Subject 26	26	75.9996	61.7711	-14.2285	58.068	100.44	42.3721	15.233	48.6096	33.3765	25.3287	85.0808	59.7522	6.16095	5.90479	-0.256159	11.7734	11.2317	-0.541764	37.8654	33.458	-4.40736	8.87777	130.041	121.164	9.13834	142.689	133.551
	Mean	24.2	101.818	88.8234	-12.995	66.8146	102.774	35.9596	54.0176	80.053	26.0354	56.34	96.5784	40.2383	5.53905	8.00072	2.46167	9.3454	9.04381	-0.301593	48.2721	36.2307	-12.0414	49.147	128.875	79.7284	46.968	138.881	91.9131
	SD	3.48967	29.2412	17.9375	23.9115	23.7002	22.7499	18.8766	23.3048	27.5791	14.5621	21.1137	14.3596	17.6279	1.48292	7.16851	7.37614	3.40687	4.89924	5.2559	9.2629	5.65174	10.1069	20.6034	14.4042	24.8104	19.4108	19.0413	27.5226

## Sheet: 20 Watts Left
20/10 Watts Left Side				R Shoulder FLEX			L Shoulder FLEX			R Elbow FLEX			L Elbow FLEX			Trunk FLEX			Trunk ABD			Trunk ROT			Right Hip FLEX			Left Hip FLEX
EXPERIENCED	Subject	# Strokes	ROM	Peak	Min	ROM	Peak	Min	ROM	Peak	Min	ROM	Peak	Min	ROM	Peak	Min	ROM	Peak	Min	ROM	Peak	Min	ROM	Peak	Min	ROM	Peak	Min
	Subject 1	38	51.0643	139.48	88.4156	69.4483	113.119	43.6707	34.6328	80.9857	46.3529	68.3377	83.594	15.2563	2.72355	10.539	7.81543	5.91244	-9.52174	-15.4342	28.2988	-7.1108	-35.4096	58.1979	150.631	92.4333	73.0554	144.082	71.0264
	Subject 2	24	48.4788	130.565	82.0857	47.7503	86.3918	38.6416	25.5007	54.9034	29.4028	21.8266	10.7057	-11.1209	4.356	22.9613	18.6053	5.39156	-11.7834	-17.1749	35.4375	2.08409	-33.3534	58.9249	128.897	69.972	59.1535	125.349	66.1955
	Subject 3	29	48.7487	134.134	85.3857	51.4181	75.9135	24.4955	35.8738	76.4076	40.5337	28.8634	42.4781	13.6147	5.60312	14.6886	9.08547	4.26268	1.94147	-2.32121	33.4944	-2.07163	-35.566	48.196	140.122	91.9264	50.8377	134.175	83.3374
	Subject 4	29	39.5783	125.379	85.8007	42.5861	78.1339	35.5478	34.4767	70.3284	35.8518	39.0247	48.2467	9.22199	6.02735	7.60991	1.58257	8.11552	-3.31975	-11.4353	33.051	-2.99495	-36.046	62.6429	150.705	88.0619	66.3542	136.857	70.5032
	Subject 5	24	92.506	135.916	43.4101	93.9856	115.398	21.4126	44.4845	88.2406	43.7562	37.6106	32.9087	-4.7019	6.71749	18.3002	11.5827	8.80415	-6.79787	-15.602	55.6085	3.11295	-52.4956	78.1624	148.676	70.5131	75.0106	134.814	59.8039
	Subject 6	29	49.8986	113.927	64.0279	88.4839	109.486	21.0025	53.595	101.067	47.4723	56.2449	62.3984	6.15343	5.90076	1.28284	-4.61792	4.49437	-8.47969	-12.9741	38.5926	-8.61034	-47.2029	88.7894	156.256	67.4662	83.7422	144.623	60.8811
	Subject 7	31	72.5075	128.753	56.2457	70.7012	114.356	43.6551	79.8159	87.7646	7.94871	49.0834	57.3545	8.27107	5.54559	13.2574	7.71181	8.52945	-11.3157	-19.8452	48.6439	11.9896	-36.6543	55.5085	141.28	85.7717	60.948	128.901	67.9531
	Mean	29.1429	57.5403	129.736	72.1959	66.3391	98.9713	32.6323	44.0542	79.9568	35.9026	42.9988	48.2409	5.2421	5.2677	12.6627	7.39505	6.50145	-7.03952	-13.541	39.0181	-0.514435	-39.5325	64.346	145.224	80.8778	67.0145	135.543	68.5287
	SD	4.74091	18.3893	8.39701	17.6526	20.0657	17.9878	10.1267	18.082	14.772	13.8435	16.0595	23.1319	9.68554	1.32749	7.09275	7.35342	1.94249	4.89181	5.64829	9.67748	6.99875	7.28274	14.1267	9.1382	11.086	11.1128	7.15921	7.85088
				R Shoulder FLEX			L Shoulder FLEX			R Elbow FLEX			L Elbow FLEX			Trunk FLEX			Trunk ABD			Trunk ROT			Right Hip FLEX			Left Hip FLEX
INEXPERIENCED	Subject	# Strokes	ROM	Peak	Min	ROM	Peak	Min	ROM	Peak	Min	ROM	Peak	Min	ROM	Peak	Min	ROM	Peak	Min	ROM	Peak	Min	ROM	Peak	Min	ROM	Peak	Min
	Subject 8	32	66.3284	131.28	64.9515	77.7039	106.612	28.9085	48.4009	98.9069	50.506	52.0223			5.69303	18.7722	13.0792	6.20973	-5.56306	-11.7728	33.2926	-4.98511	-38.2777	67.9482	121.142	53.1938	68.9996	119.156	50.1559
	Subject 9	31	79.2271	141.743	62.5161	103.051	106.253	3.20137	25.2678	77.1508	51.883	20.34	30.8391	10.4991	6.33379	7.38402	1.05024	12.3417	-0.339844	-12.6815	33.5282	1.61397	-31.9143	65.3508	165.106	99.7548	64.854	148.366	83.5117
	Subject 10	46	57.9932	93.393	35.3998	36.4525	54.8268	18.3742	64.0069	96.8158	32.8089	23.3447	49.8259	26.4812	3.63899	4.984	1.34501	9.6329	-1.61525	-11.2481	30.2966	18.1486	-12.1481	40.1863	139.392	99.2055	42.6264	131.623	88.9966
	Subject 11	27	97.3653	148.779	51.4135	122.523	125.012	2.48893	40.9498	91.7832	50.8334	15.5675	36.6615	21.0939	4.38614	3.28039	-1.10575	9.20788	-1.51936	-10.7272	52.741	23.322	-29.419	64.2699	159.779	95.5091	77.3194	152.544	75.2242
	Subject 12	28	57.8606	115.752	57.891	69.2431	99.7989	30.5557	37.0157	75.4384	38.4227	22.0296	32.9718	10.9422	3.56072	7.8071	4.24638	4.72948	-6.47419	-11.2037	46.8835	5.13328	-41.7502	31.1085	143.254	112.146	28.8897	131.443	102.553
	Subject 13	36	50.7246	121.247	70.5219	57.3917	76.5814	19.1896	33.3271	75.7468	42.4197	34.3525	49.7788	15.4263	4.47819	11.9421	7.46389	4.34104	-10.4193	-14.7603	34.71	13.0585	-21.6515	43.2867	136.522	93.2349	41.5723	119.603	78.0308
	Subject 14	31	113.341	103.642	-9.6986	82.6169	52.9461	-29.6708	84.3241	113.834	29.5098	57.0131	96.8175	39.8044	3.87535	18.4568	14.5815	7.65105	-2.69914	-10.3502	33.9131	4.5287	-29.3844	37.0256	155.541	118.515	38.657	149.565	110.908
	Subject 15	27	92.0349	95.1845	3.14965	89.6378	79.9238	-9.71405	59.9157	92.6854	32.7697	64.8979	85.3565	20.4586	6.72494	30.428	23.703	19.8447	0.665337	-19.1793	63.8255	40.9455	-22.8801	26.4429	113.576	87.1334	31.5323	110.312	78.78
	Subject 16	29	107.1	132.92	25.8201	93.5276	97.3201	3.79252	57.7232	95.6931	37.9698	52.6523	81.8076	29.1554	5.63085	12.764	7.13319	7.64274	-0.903618	-8.54636	35.9853	1.58649	-34.3988	73.0472	133.132	60.0852	70.7527	119.804	49.0516
	Mean	31.8889	80.2194	120.438	40.2183	81.3497	88.8082	7.45846	50.1035	90.8949	40.7914	38.0244	58.0073	21.7326	4.92467	12.8687	7.94408	9.06679	-3.2076	-12.2744	40.5751	11.4835	-29.0916	49.8518	140.827	90.9753	51.6893	131.38	79.6903
	SD	6.00925	23.2136	20.0135	28.6383	25.3337	24.4808	19.3006	18.2857	12.7952	8.58637	18.69	26.1202	9.91869	1.19475	8.55192	7.95536	4.75089	3.57776	3.09171	11.383	14.1877	9.09653	17.7268	17.2515	21.7184	18.6203	15.545	20.7154
				R Shoulder FLEX			L Shoulder FLEX			R Elbow FLEX			L Elbow FLEX			Trunk FLEX			Trunk ABD			Trunk ROT			Right Hip FLEX			Left Hip FLEX
INEXPERIENCED	Subject	# Strokes	ROM	Peak	Min	ROM	Peak	Min	ROM	Peak	Min	ROM	Peak	Min	ROM	Peak	Min	ROM	Peak	Min	ROM	Peak	Min	ROM	Peak	Min	ROM	Peak	Min
	Subject 17	26	93.6506	96.5317	2.88108	88.5772	97.5589	8.98175	99.1306	126.371	27.2404	54.0492	73.0808	19.0316	4.5831	8.30912	3.72602	7.78228	-0.245415	-8.02769	45.8656	11.5642	-34.3014	53.8149	143.248	89.4335	51.1198	126.135	75.0153
	Subject 18	19	77.1116	148.526	71.4141	45.4229	86.422	40.9991	43.8786	75.1064	31.2278	41.799	57.6933	15.8943	5.94809	18.1536	12.2056	5.58328	-0.0193871	-5.60267	36.3256	8.3599	-27.9657	69.0475	113.304	44.2562	66.0149	99.2274	33.2125
	Subject 19	24	81.0169	107.976	26.9586	108.277	107.62	-0.656628	63.7534	128.092	64.3386	73.2426	78.1076	4.86506	4.41786	-1.79083	-6.20869	9.15838	0.399848	-8.75854	58.8797	12.1148	-46.7649	15.7754	113.089	97.3131	21.6694	105.894	84.2245
	Subject 20	24	116.719	118.122	1.40296	150.486	118.144	-32.3417	82.8422	129.349	46.5068	117.239			5.90841	4.01214	-1.89627	8.4699	2.30692	-6.16298	50.3455	-0.560421	-50.9059	55.051	145.194	90.1434	48.6883	133.296	84.6076
	Subject 21	23	86.5278	84.9976	-1.53018	99.9107	78.0548	-21.8559	82.381	121.535	39.1542	74.8716	114.041	39.169	5.85611	10.0026	4.14654	6.26735	-2.26267	-8.53002	56.2491	13.6691	-42.58	42.9836	149.12	106.136	47.0849	131.529	84.4442
	Subject 22	20	84.7567	149.663	64.9063	103.646	96.6668	-6.97963	49.9393	77.2438	27.3046	54.5361	65.2236	10.6875	3.23324	19.944	16.7107	8.35941	-0.685047	-9.04446	40.3568	20.4801	-19.8768	59.2612	143.043	83.782	56.0343	127.321	71.2865
	Subject 23	19	55.7438	53.0955	-2.64821	78.591	58.7093	-19.8817	78.0078	135.985	57.9769	49.2326	90.5671	41.3345	7.47392	12.6444	5.17044	14.9585	6.6509	-8.30758	49.2821	24.7321	-24.55	47.6319	175.66	128.028	51.2507	152.39	101.14
	Subject 24	24	81.8132	114.701	32.8881	112.795	88.8731	-23.9221	69.8393	121.479	51.6392	27.1688	67.8721	40.7033	4.60675	-2.83072	-7.43747	10.6638	2.00018	-8.66362	34.1772	-0.878097	-35.0553	58.0847	153.349	95.2643	56.717	140.855	84.1379
	Subject 25	32	155.664	127.409	-28.2549	130.818	114.749	-16.0696	64.4402	111.608	47.1681	98.7251			4.96608	15.6188	10.6527	14.7097	4.62412	-10.0856	46.9767	12.3999	-34.5767	77.9566	142.371	64.4145	84.1065	139.234	55.1278
	Subject 26	24	50.706	89.7199	39.0139	72.2803	82.2647	9.9844	33.0692	86.9963	53.9271	18.3185	38.247	19.9285	4.81403	6.03432	1.22029	6.57508	-4.86006	-11.4351	37.6629	3.2784	-34.3845	10.9474	149.716	138.768	10.7017	138.209	127.507
	Mean	23.5	88.3709	109.074	20.7032	99.0805	92.9063	-6.17419	66.7282	111.377	44.6484	60.9182	73.104	23.9517	5.18076	9.00974	3.82898	9.25277	0.790939	-8.46183	45.6121	10.516	-35.0961	49.0554	142.809	93.7539	49.3387	129.409	80.0703
	SD	3.83695	29.9691	29.6273	31.9288	29.9473	18.0367	21.8039	20.1177	22.884	13.014	30.7168	22.5128	14.4415	1.15831	7.83307	7.83051	3.29063	3.30174	1.68726	8.39828	8.35378	9.64491	21.2862	18.372	27.5101	20.7013	16.0959	25.14

## Sheet: 20 WATTS R Vs. L notable
Shoulder Flexion												Hip Flexion
Right side stroke 20 W						L side stroke 20 W						R sided stroke 20W						L sided stroke 20W
												ELITE	Subject	Right Hip F	L Hip F	Difference		ELITE	Subject	L Hip F	R Hip F	Difference
EXPERIENCED	Subject	R Shoulder F	L Shoulder F	Difference (L-R)		ELITE	Subject	L Shoulder F	R Shoulder F	Difference (R-L)			Subject 1	76.7825	62.7667	-14.0158			Subject 1	73.0554	58.1979	-14.8575
	Subject 1	101.432	42.0441	-59.388			Subject 1	69.4483	51.0643	-18.384			Subject 2	60.7529	59.9757	-0.777157			Subject 2	59.1535	58.9249	-0.22865
	Subject 2	45.4772	39.1265	-6.35069			Subject 2	47.7503	48.4788	0.728532			Subject 3	52.6176	58.6305	6.01294			Subject 3	50.8377	48.196	-2.64174
	Subject 3	49.4456	56.0209	6.57524			Subject 3	51.4181	48.7487	-2.66937			Subject 4	56.1265	58.0502	1.92371			Subject 4	66.3542	62.6429	-3.71128
	Subject 4	37.0932	61.3318	24.2386			Subject 4	42.5861	39.5783	-3.00779			Subject 5	78.5465	76.8765	-1.66999			Subject 5	75.0106	78.1624	3.15181
	Subject 5	117.88	73.9526	-43.9272			Subject 5	93.9856	92.506	-1.47959			Subject 6	80.9212	77.0099	-3.91135			Subject 6	83.7422	88.7894	5.0472
	Subject 6	92.8621	39.1003	-53.7618			Subject 6	88.4839	49.8986	-38.5853			Subject 7	54.9467	53.368	-1.57873			Subject 7	60.948	55.5085	-5.43949
	Subject 7	114.992	77.4171	-37.5752			Subject 7	70.7012	72.5075	1.80631			Mean	65.8134	63.8111	-2.00234			Mean	67.0145	64.346	-2.66852
	Mean	79.8832	55.5705	-24.3127			Mean	66.3391	57.5403	-8.79873			SD	12.3986	9.39678	-3.00186			SD	11.1128	14.1267	3.01391
	SD	34.7621	16.1926	-18.5694			SD	20.0657	18.3893	-1.67648
																		RECREATIONAL	Subject	L Hip F	R Hip F	Difference
												RECREATIONAL	Subject	Right Hip F	L Hip F	Difference			Subject 8	68.9996	67.9482	-1.05141
INEXPERIENCED	Subject	R shoulder F	L Shoulder F	Difference		RECREATIONAL	Subject	L Shoulder F	R Shoulder F	Difference			Subject 8	62.6703	67.1074	4.43709			Subject 9	64.854	65.3508	0.496717
	Subject 8	65.1814	85.2647	20.0833			Subject 8	77.7039	66.3284	-11.3755			Subject 9	50.4887	48.8657	-1.62299			Subject 10	42.6264	40.1863	-2.4401
	Subject 9	85.0634	64.2302	-20.8333			Subject 9	103.051	79.2271	-23.8241			Subject 10	49.1298	40.7269	-8.40288			Subject 11	77.3194	64.2699	-13.0496
	Subject 10	55.7645	53.6015	-2.16302			Subject 10	36.4525	57.9932	21.5407			Subject 11	66.6387	65.2867	-1.352			Subject 12	28.8897	31.1085	2.2188
	Subject 11	132.8	95.7969	-37.0031			Subject 11	122.523	97.3653	-25.1573			Subject 12	26.1243	21.2473	-4.87699			Subject 13	41.5723	43.2867	1.71437
	Subject 12	71.721	53.4632	-18.2577			Subject 12	69.2431	57.8606	-11.3825			Subject 13	41.2161	38.9327	-2.28342			Subject 14	38.657	37.0256	-1.63146
	Subject 13	88.4634	61.8363	-26.6271			Subject 13	57.3917	50.7246	-6.66714			Subject 14	43.9183	38.5208	-5.39745			Subject 15	31.5323	26.4429	-5.08936
	Subject 14	46.6731	106.174	59.5007			Subject 14	82.6169	113.341	30.724			Subject 15	37.0839	31.5732	-5.51071			Subject 16	70.7527	73.0472	2.29452
	Subject 15	113.013	86.7418	-26.2711			Subject 15	89.6378	92.0349	2.39707			Subject 16	66.886	61.9585	-4.92748			Mean	51.6893	49.8518	-1.8375
	Subject 16	90.4909	114.081	23.5901			Subject 16	93.5276	107.1	13.5721			Mean	49.3507	46.0244	-3.32631			SD	18.6203	17.7268	-0.893481
	Mean	83.2412	80.1322	-3.10902			Mean	81.3497	80.2194	-1.13029			SD	14.0122	15.9487	1.93651
	SD	27.3328	22.7729	-4.55991			SD	25.3337	23.2136	-2.12005								NOVICE	Subject	L Hip F	R Hip F	Difference
												NOVICE	Subject	Right Hip F	L Hip F	Difference			Subject 17	51.1198	53.8149	2.6951
INEXPERIENCED	Subject	R Shoulder F	L Shoulder F	Difference		NOVICE	Subject	L Shoulder F	R Shoulder F	Difference			Subject 17	56.1354	50.7616	-5.37378			Subject 18	66.0149	69.0475	3.03258
	Subject 17	111.179	39.6599	-71.5189			Subject 17	88.5772	93.6506	5.07342			Subject 18	59.7308	54.9642	-4.76652			Subject 19	21.6694	15.7754	-5.89393
	Subject 18	46.7835	52.7274	5.94388			Subject 18	45.4229	77.1116	31.6887	`		Subject 19	24.2065	21.6394	-2.56705			Subject 20	48.6883	55.051	6.36268
	Subject 19	92.6131	88.4511	-4.16196			Subject 19	108.277	81.0169	-27.2601			Subject 20	35.4475	38.0854	2.63793			Subject 21	47.0849	42.9836	-4.10131
	Subject 20	117.466	81.7191	-35.7467			Subject 20	150.486	116.719	-33.7674			Subject 21	57.292	51.4245	-5.86744			Subject 22	56.0343	59.2612	3.22686
	Subject 21	143.968	99.0395	-44.9282			Subject 21	99.9107	86.5278	-13.3829			Subject 22	60.0394	62.5996	2.56024			Subject 23	51.2507	47.6319	-3.6188
	Subject 22	79.332	58.9474	-20.3845			Subject 22	103.646	84.7567	-18.8897			Subject 23	48.2124	46.0981	-2.11433			Subject 24	56.717	58.0847	1.36766
	Subject 23	121.912	37.5154	-84.3969			Subject 23	78.591	55.7438	-22.8473			Subject 24	63.4204	62.2697	-1.15072			Subject 25	84.1065	77.9566	-6.14986
	Subject 24	97.482	51.2623	-46.2198			Subject 24	112.795	81.8132	-30.982			Subject 25	78.1079	72.6987	-5.40923			Subject 26	10.7017	10.9474	0.245662
	Subject 25	131.45	100.756	-30.6937			Subject 25	130.818	155.664	24.8454			Subject 26	8.87777	9.13834	0.260574			Mean	49.3387	49.0554	-0.283334
	Subject 26	75.9996	58.068	-17.9317			Subject 26	72.2803	50.706	-21.5743			Mean	49.147	46.968	-2.17903			SD	20.7013	21.2862	0.58487
	Mean	101.818	66.8146	-35.0038			Mean	99.0805	88.3709	-10.7096			SD	20.6034	19.4108	-1.19254
	SD	29.2412	23.7002	-5.54101			SD	29.9473	29.9691	0.0217736

## Sheet: 5 Watts Right
5 Watts Right Side				R Shoulder FLEX			L Shoulder FLEX			R Elbow FLEX			L Elbow FLEX			Trunk FLEX			Trunk ABD			Trunk ROT			Right Hip FLEX			Left Hip FLEX
EXPERIENCED	Subject	# Strokes	ROM	Peak	Min	ROM	Peak	Min	ROM	Peak	Min	ROM	Peak	Min	ROM	Peak	Min	ROM	Peak	Min	ROM	Peak	Min	ROM	Peak	Min	ROM	Peak	Min
	Subject 1	24	68.4772	93.9378	25.4606	51.8457	131.808	79.9622	38.6925	30.4769	-8.21562	31.6556	86.2569	54.6013	5.79743	9.84766	4.05024	6.39281	12.713	6.32019	34.0048	31.7928	-2.21198	68.5984	162.632	94.0333	51.6064	158.585	106.979
	Subject 2	22	45.1863	90.5733	45.3871	40.3195	138.494	98.1749	16.1411	18.3774	2.23627	39.9919	55.1542	15.1623	3.50067	17.6656	14.1649	6.76978	12.9272	6.15745	43.6013	33.2227	-10.3786	58.1766	139.016	80.8397	53.9006	138.539	84.6381
	Subject 3	19	57.4599	95.1006	37.6407	46.8531	116.37	69.5172	11.1276	14.1381	3.01053	43.3331	76.3231	32.99	8.85209	17.5153	8.66319	5.35398	19.5814	14.2274	38.7051	39.3565	0.651342	46.2998	126.465	80.1648	44.9639	132.1	87.1359
	Subject 4	22	32.4169	76.7258	44.3089	50.2779	107.29	57.012	22.6171	34.6341	12.0171	41.4362	78.2177	36.7815	4.05081	6.88197	2.83116	4.61459	10.2843	5.66971	26.7006	36.9027	10.2021	68.8742	158.394	89.5202	56.5907	154.041	97.4499
	Subject 5	20	103.195	120.708	17.5121	58.3806	136.083	77.7029	58.2859	70.1282	11.8423	63.0168	86.8902	23.8734	5.64107	16.6391	10.9981	6.69642	9.90288	3.20646	56.3927	44.5536	-11.8391	62.1557	154.91	92.7541	53.503	156.669	103.166
	Subject 6	21	95.2479	118.168	22.9199	45.8998	126.823	80.9231	53.2548	56.9652	3.71038	56.9578	95.282	38.3242	7.15493	5.12709	-2.02784	5.0223	8.71219	3.6899	34.1094	29.5389	-4.57045	83.5335	146.526	62.9928	74.748	150.48	75.7321
	Subject 7	21	73.8029	98.2164	24.4136	87.562	143.628	56.066	36.2823	22.0298	-14.2525	56.1061	80.0591	23.953	5.91155	12.9909	7.0794	8.26506	4.94962	-3.31544	36.9982	34.6832	-2.315	67.7625	156.964	89.2014	49.0143	152.069	103.055
	Mean	21.2857	67.9695	99.0613	31.0918	54.4484	128.642	74.194	33.7716	35.25	1.47834	47.4996	79.7405	32.2408	5.84408	12.3811	6.53702	6.15928	11.2958	5.13652	38.6446	35.7215	-2.9231	65.0572	149.272	84.2152	54.9038	148.926	94.0223
	SD	1.60357	25.5368	15.5305	11.1761	15.634	12.8897	14.7855	18.0697	20.8821	9.72808	11.2977	12.6076	12.8358	1.80378	5.19724	5.41872	1.25681	4.53198	5.20616	9.37225	5.05957	7.34524	11.4266	12.8163	10.8051	9.5216	9.85505	11.6536
				R Shoulder FLEX			L Shoulder FLEX			R Elbow FLEX			L Elbow FLEX			Trunk FLEX			Trunk ABD			Trunk ROT			Right Hip FLEX			Left Hip FLEX
INEXPERIENCED	Subject	# Strokes	ROM	Peak	Min	ROM	Peak	Min	ROM	Peak	Min	ROM	Peak	Min	ROM	Peak	Min	ROM	Peak	Min	ROM	Peak	Min	ROM	Peak	Min	ROM	Peak	Min
	Subject 8	25	53.6684	92.4445	38.7761	62.869	133.615	70.746	17.9831	37.3904	19.4074	31.5957	77.8869	46.2912	6.84421	20.3902	13.546	8.99327	9.84943	0.856161	25.5306	37.7739	12.2433	62.999	127.553	64.5536	64.2131	138.705	74.4918
	Subject 9	24	71.395	88.0377	16.6426	50.8854	136.962	86.0761	17.3948	37.8121	20.4173	14.2961	59.8283	45.5322	4.07094	1.86238	-2.20856	4.54388	9.66185	5.11797	30.4015	35.1557	4.75413	48.4369	159.873	111.436	33.1765	153.241	120.064
	Subject 10	24	64.447	66.9539	2.50694	51.4413	76.4793	25.038	24.3592	30.9811	6.62195	66.2057	96.0924	29.8867	5.49381	4.01739	-1.47642	10.3139	9.01078	-1.30316	27.8152	17.0866	-10.7286	65.5619	168.889	103.327	56.2329	174.463	118.23
	Subject 11	20	104.824	108.3	3.47542	89.6614	147.868	58.2062	17.0414	34.9629	17.9215	30.2151	65.755	35.5399	4.14248	0.513433	-3.62905	6.57365	10.8145	4.24083	37.7537	27.1354	-10.6184	19.764	137.963	118.199	19.4146	147.693	128.278
	Subject 12	20	60.5993	89.6428	29.0435	48.8071	127.152	78.3452	13.5589	34.6599	21.101	44.4996	77.094	32.5945	5.41682	8.516	3.09918	4.25525	6.79033	2.53507	40.9157	28.3512	-12.5645	26.8444	139.094	112.25	19.3936	136.561	117.167
	Subject 13	24	59.4738	58.328	-1.1457	66.424	108.798	42.3737	23.1822	39.1141	15.9319	32.4796	72.3383	39.8587	5.31208	13.3974	8.08528	11.4448	4.43019	-7.01461	35.0358	15.1242	-19.9116	23.0487	182.07	159.022	14.8345	181.059	166.225
	Subject 14	29	45.8228	46.3019	0.479091	122.98	109.894	-13.086	34.4303	85.7856	51.3553	78.4862	103.437	24.9511	4.4042	17.8324	13.4282	10.4755	5.19039	-5.28513	30.1436	14.8864	-15.2571	40.1676	151.001	110.833	35.3765	154.809	119.433
	Subject 15	20	93.3424	80.4076	-12.9349	90.3387	93.3991	3.06044	58.3778	79.1781	20.8003	75.2477	95.6479	20.4003	12.2206	33.1851	20.9645	17.8687	6.34662	-11.5221	50.3215	41.5839	-8.73761	20.7761	119.571	98.795	16.0112	124.329	108.318
	Subject 16	25	56.8078	77.6084	20.8006	89.1427	108.399	19.256	36.9428	54.1271	17.1842	67.6456	95.2756	27.63	7.9603	8.05908	0.0987792	9.67015	13.1616	3.49143	32.7067	42.5521	9.84533	47.4471	124.121	76.6736	41.1953	130.376	89.1803
	Mean	23.4444	67.8201	78.6694	10.8493	74.7278	115.841	41.1128	27.0301	48.2235	21.1934	48.9635	82.5951	33.6316	6.20727	11.9748	5.76754	9.34879	8.36174	-0.987055	34.5138	28.8499	-5.6639	39.4495	145.57	106.121	33.3165	149.026	115.71
	SD	3.00463	19.2746	18.9694	16.525	24.9874	22.6632	34.8236	14.202	20.5238	12.1474	23.3329	15.4406	8.98503	2.58971	10.4957	8.65413	4.12531	2.85971	5.77011	7.63611	11.1481	11.576	17.8388	21.42	26.6666	17.9383	19.1893	25.5156
				R Shoulder FLEX			L Shoulder FLEX			R Elbow FLEX			L Elbow FLEX			Trunk FLEX			Trunk ABD			Trunk ROT			Right Hip FLEX			Left Hip FLEX
INEXPERIENCED	Subject	# Strokes	ROM	Peak	Min	ROM	Peak	Min	ROM	Peak	Min	ROM	Peak	Min	ROM	Peak	Min	ROM	Peak	Min	ROM	Peak	Min	ROM	Peak	Min	ROM	Peak	Min
	Subject 17	20	94.6803	82.1336	-12.5467	35.2554	61.2329	25.9775	59.9003	70.2248	10.3245	95.2875	124.793	29.5052	6.3126	9.02482	2.71222	8.7086	10.4275	1.71895	46.6865	37.9286	-8.75785	52.4603	156.829	104.369	46.2991	157.772	111.473
	Subject 18	23	36.1945	76.034	39.8395	120.218	179.344	59.126	57.8261	52.7727	-5.05337	57.3354	117.196	59.8602	4.6506	17.3203	12.6697	4.61041	16.2283	11.6179	37.8319	37.9929	0.16099	84.4096	131.244	46.8345	77.0286	130.034	53.0052
	Subject 19	17	76.2874	67.9789	-8.30848	103.334	100.165	-3.16855	42.4142	61.7211	19.3069	77.4064	114.792	37.3857	7.68219	1.78285	-5.89934	15.0919	17.8006	2.70868	49.8628	34.8812	-14.9816	27.1288	146.95	119.821	19.8362	153.193	133.357
	Subject 20	22	102.741	99.505	-3.23635	76.589	116.695	40.1059	61.161	76.8291	15.6681	51.9644	95.2147	43.2503	5.36951	3.95951	-1.41	9.29487	11.559	2.26417	52.8675	38.4543	-14.4132	45.6387	145.725	100.086	51.9376	157.741	105.803
	Subject 21	19	138.459	108.644	-29.8151	115.74	116.93	1.19034	101.773	119.328	17.5547	50.2516	99.6685	49.417	4.1192	10.1925	6.07332	7.71119	-0.221988	-7.93318	39.4721	35.1923	-4.27978	41.3905	137.648	96.2578	38.4502	151.669	113.219
	Subject 22	21	97.065	102.17	5.10464	64.5833	132.054	67.4711	48.072	56.1035	8.03144	50.3958	86.9422	36.5464	3.19987	20.3663	17.1664	6.3322	6.92202	0.589818	40.2546	46.2755	6.02081	83.9948	135.995	52.0004	84.6014	128.804	44.2027
	Subject 23	16	63.1385	56.7699	-6.3686	56.206	105.913	49.7068	15.2785	40.8534	25.5749	51.5641	82.6253	31.0611	5.70308	12.3474	6.6443	15.4426	16.0148	0.572228	43.2701	23.9259	-19.3442	20.0104	180.257	160.246	12.7816	174.565	161.783
	Subject 24	23	113.771	87.3767	-26.3943	57.1668	84.4264	27.2596	32.4324	55.3491	22.9167	41.2913	115.699	74.4081	3.61962	-4.71209	-8.33171	4.13845	2.60427	-1.53417	38.9469	34.9337	-4.01315	69.6852	162.589	92.9041	66.2686	173.416	107.148
	Subject 25	21	105.442	114.787	9.34435	120.175	115.584	-4.59024	44.8875	51.4257	6.53816	81.6642	-24.577	-106.241	13.1796	18.673	5.49337	15.4341	16.0638	0.629616	45.6442	35.6467	-9.99745	80.3047	149.052	68.7474	76.9518	157.639	80.6873
	Subject 26	21	68.6879	77.9875	9.2996	52.5193	104.177	51.658	15.2508	46.3245	31.0738	41.3022	99.9832	58.681	6.54713	5.31291	-1.23422	6.02922	10.2214	4.19218	39.9395	39.2915	-0.648024	9.33822	122.92	113.582	9.58828	126.211	116.623
	Mean	20.3	89.6467	87.3386	-2.30815	80.1785	111.652	31.4737	47.8996	63.0932	15.1936	59.8463	91.2337	31.3874	6.03834	9.42675	3.38841	9.27936	10.762	1.48262	43.4776	36.4523	-7.02535	51.4361	146.921	95.4848	48.3743	151.104	102.73
	SD	2.35938	29.1424	18.6395	19.9912	31.88	30.8603	26.5426	25.2307	22.4377	10.5524	18.3999	42.9754	50.4205	2.86957	8.04089	7.93509	4.47108	6.1292	4.85738	5.11345	5.54815	7.89232	27.4873	16.6269	33.6548	27.8318	17.4644	35.3043

## Sheet: Sheet2
EXPERIENCED	20 Watts R) Side				20 Watts L) Side
Opposite Side		L Shoulder FLEX				R Shoulder FLEX			AVERAGES				INEXPERIENCED	20 Watts R) Side				20 Watts L) Side
	ROM	Peak	Min		ROM	Peak	Min		ROM	Peak	Min				L Shoulder FLEX				R Shoulder FLEX			AVERAGES				INEXPERIENCED	20 Watts R) Side				20 Watts L) Side
	51.8457	131.808	79.9622		58.9392	138.791	79.8516		55.3924	135.299	79.9069			ROM	Peak	Min		ROM	Peak	Min		ROM	Peak	Min				L Shoulder FLEX				R Shoulder FLEX			AVERAGES
	40.3195	138.494	98.1749		41.5805	129.118	87.5378		40.95	133.806	92.8563			62.869	133.615	70.746		61.3753	131.306	69.9308		62.1222	132.461	70.3384			ROM	Peak	Min		ROM	Peak	Min		ROM	Peak	Min
	46.8531	116.37	69.5172		45.035	126.7	81.6649		45.9441	121.535	75.5911			50.8854	136.962	86.0761		74.5344	133.613	59.0789		62.7099	135.287	72.5775			35.2554	61.2329	25.9775		71.5159	70.4632	-1.05267		53.3856	65.848	12.4624
	50.2779	107.29	57.012		40.9916	120.618	79.6268		45.6348	113.954	68.3194			51.4413	76.4793	25.038		77.1055	95.9552	18.8497		64.2734	86.2172	21.9438			120.218	179.344	59.126		79.9849	138.482	58.4968		100.101	158.913	58.8114
	58.3806	136.083	77.7029		76.9287	140.239	63.3102		67.6547	138.161	70.5065			89.6614	147.868	58.2062		85.3938	141.847	56.4531		87.5276	144.857	57.3296			103.334	100.165	-3.16855		76.5643	95.6568	19.0925		89.9491	97.911	7.96197
	45.8998	126.823	80.9231		48.7933	117.007	68.2138		47.3465	121.915	74.5684			48.8071	127.152	78.3452		53.7368	111.448	57.7116		51.272	119.3	68.0284			76.589	116.695	40.1059		98.2662	99.4097	1.14351		87.4276	108.052	20.6247
	87.562	143.628	56.066		63.2617	118.664	55.4027		75.4118	131.146	55.7344			66.424	108.798	42.3737		54.2972	101.779	47.4813		60.3606	105.288	44.9275			115.74	116.93	1.19034		82.3953	80.9068	-1.4885		99.0674	98.9183	-0.149076
	54.4484	128.642	74.194		53.6471	127.305	73.6583		54.0478	127.974	73.9261			122.98	109.894	-13.086		105.344	104.819	-0.524383		114.162	107.357	-6.80519			64.5833	132.054	67.4711		64.4501	127.251	62.8009		64.5167	129.653	65.136
	15.634	12.8897	14.7855		13.329	9.38335	11.5522		14.4815	11.1365	13.1688			90.3387	93.3991	3.06044		90.2589	84.5069	-5.75206		90.2988	88.953	-1.34581			56.206	105.913	49.7068		41.3537	52.0692	10.7155		48.7799	78.991	30.2112
														89.1427	108.399	19.256		100.839	119.363	18.5234		94.9911	113.881	18.8897			57.1668	84.4264	27.2596		60.4306	104.243	43.812		58.7987	94.3345	35.5358
														74.7278	115.841	41.1128		78.0984	113.849	35.7503		76.4131	114.845	38.4315			120.175	115.584	-4.59024		134.613	117.148	-17.4652		127.394	116.366	-11.0277
														24.9874	22.6632	34.8236		19.085	19.1174	28.2439		22.0362	20.8903	31.5338			52.5193	104.177	51.658		49.7346	96.8319	47.0973		51.1269	100.505	49.3777
																											80.1785	111.652	31.4737		75.9309	98.2461	22.3152		78.0547	104.949	26.8944
																											31.88	30.8603	26.5426		26.4039	25.9665	28.505		29.142	28.4134	27.5238
		R Elbow FLEX				L Elbow FLEX			AVERAGES						R Elbow FLEX				L Elbow FLEX			AVERAGES						R Elbow FLEX				L Elbow FLEX				Left Hip FLEX
	ROM	Peak	Min		ROM	Peak	Min		ROM	Peak	Min			ROM	Peak	Min		ROM	Peak	Min		ROM	Peak	Min			ROM	Peak	Min		ROM	Peak	Min		ROM	Peak	Min
	38.6925	30.4769	-8.21562		57.9396	64.8877	6.94814		48.3161	47.6823	-0.633739			17.9831	37.3904	19.4074		43.3012	54.277	10.9758		30.6421	45.8337	15.1916			59.9003	70.2248	10.3245		64.851	52.4647	-12.3863		62.3756	61.3448	-1.03088
	16.1411	18.3774	2.23627		10.6211	5.54909	-5.072		13.3811	11.9632	-1.41786			17.3948	37.8121	20.4173		9.23466	21.1522	11.9175		13.3147	29.4821	16.1674			57.8261	52.7727	-5.05337		49.4869	47.9707	-1.51618		53.6565	50.3717	-3.28477
	11.1276	14.1381	3.01053		22.5629	23.261	0.698106		16.8453	18.6996	1.85432			24.3592	30.9811	6.62195		18.2685	27.9753	9.70676		21.3139	29.4782	8.16435			42.4142	61.7211	19.3069		66.0675	55.3133	-10.7542		54.2409	58.5172	4.27635
	22.6171	34.6341	12.0171		26.1711	34.8776	8.70646		24.3941	34.7559	10.3618			17.0414	34.9629	17.9215		13.3416	31.4501	18.1085		15.1915	33.2065	18.015			61.161	76.8291	15.6681		83.5627	95.5262	11.9635		72.3619	86.1777	13.8158
	58.2859	70.1282	11.8423		37.3729	35.1303	-2.24263		47.8294	52.6293	4.79984			13.5589	34.6599	21.101		12.7864	23.2055	10.419		13.1727	28.9327	15.76			101.773	119.328	17.5547		77.8485	108.29	30.4413		89.8109	113.809	23.998
	53.2548	56.9652	3.71038		34.3301	41.4369	7.10683		43.7924	49.2011	5.40861			23.1822	39.1141	15.9319		18.7863	34.2566	15.4703		20.9842	36.6853	15.7011			48.072	56.1035	8.03144		31.7615	35.6099	3.84836		39.9168	45.8567	5.9399
	36.2823	22.0298	-14.2525		18.9984	28.7757	9.77736		27.6403	25.4028	-2.23759			34.4303	85.7856	51.3553		58.331	84.542	26.211		46.3806	85.1638	38.7832			15.2785	40.8534	25.5749		61.0557	76.0653	15.0097		38.1671	58.4594	20.2923
	33.7716	35.25	1.47834		29.7137	33.4169	3.70318		31.7427	34.3334	2.59076			58.3778	79.1781	20.8003		67.0382	79.9731	12.9349		62.708	79.5756	16.8676			32.4324	55.3491	22.9167		34.837	64.8631	30.0261		33.6347	60.1061	26.4714
	18.0697	20.8821	9.72808		15.3824	18.079	5.85135		16.726	19.4805	7.78972			36.9428	54.1271	17.1842		40.3788	64.6741	24.2953		38.6608	59.4006	20.7398			44.8875	51.4257	6.53816		55.0707	60.4436	5.37297		49.9791	55.9347	5.95556
														27.0301	48.2235	21.1934		31.2741	46.834	15.5599		29.1521	47.5287	18.3767			15.2508	46.3245	31.0738		10.3785	38.011	27.6325		12.8147	42.1678	29.3531
														14.202	20.5238	12.1474		21.5432	24.6529	6.10448		17.8726	22.5883	9.12596			47.8996	63.0932	15.1936		53.492	63.4558	9.96377		50.6958	63.2745	12.5787
																											25.2307	22.4377	10.5524		22.4583	23.7074	15.9251		23.8445	23.0725	13.2388
		Trunk FLEX				Trunk FLEX			AVERAGES						Trunk FLEX				Trunk FLEX			AVERAGES						Trunk FLEX				Trunk FLEX				Left Hip FLEX
	ROM	Peak	Min		ROM	Peak	Min		ROM	Peak	Min			ROM	Peak	Min		ROM	Peak	Min		ROM	Peak	Min			ROM	Peak	Min		ROM	Peak	Min		ROM	Peak	Min
	5.79743	9.84766	4.05024		3.40322	10.3395	6.93626		4.60032	10.0936	5.49325			6.84421	20.3902	13.546		5.95774	17.7021	11.7444		6.40097	19.0462	12.6452			6.3126	9.02482	2.71222		4.12509	10.3392	6.21409		5.21885	9.682	4.46315
	3.50067	17.6656	14.1649		6.42049	24.7717	18.3512		4.96058	21.2186	16.2581			4.07094	1.86238	-2.20856		8.05542	8.5407	0.485279		6.06318	5.20154	-0.861642			4.6506	17.3203	12.6697		5.00715	19.9834	14.9763		4.82887	18.6519	13.823
	8.85209	17.5153	8.66319		5.00274	12.992	7.98925		6.92742	15.2536	8.32622			5.49381	4.01739	-1.47642		5.75576	4.49619	-1.25957		5.62479	4.25679	-1.368			7.68219	1.78285	-5.89934		7.14405	0.81128	-6.33277		7.41312	1.29707	-6.11606
	4.05081	6.88197	2.83116		3.85783	8.5164	4.65856		3.95432	7.69918	3.74486			4.14248	0.513433	-3.62905		4.4251	1.84193	-2.58317		4.28379	1.17768	-3.10611			5.36951	3.95951	-1.41		5.93339	5.3839	-0.549489		5.65145	4.6717	-0.979742
	5.64107	16.6391	10.9981		5.52067	16.1991	10.6784		5.58087	16.4191	10.8382			5.41682	8.516	3.09918		4.81968	8.7272	3.90751		5.11825	8.6216	3.50335			4.1192	10.1925	6.07332		4.37371	10.6632	6.2895		4.24645	10.4279	6.18141
	7.15493	5.12709	-2.02784		6.04475	2.2549	-3.78984		6.59984	3.691	-2.90884			5.31208	13.3974	8.08528		5.10406	16.3107	11.2066		5.20807	14.854	9.64596			3.19987	20.3663	17.1664		4.56154	19.3829	14.8213		3.8807	19.8746	15.9939
	5.91155	12.9909	7.0794		6.08484	14.3078	8.22293		5.9982	13.6494	7.65116			4.4042	17.8324	13.4282		3.53301	17.9	14.367		3.96861	17.8662	13.8976			5.70308	12.3474	6.6443		4.63838	12.6367	7.99835		5.17073	12.4921	7.32132
	5.84408	12.3811	6.53702		5.19065	12.7688	7.57811		5.51736	12.5749	7.05756			12.2206	33.1851	20.9645		6.88275	32.9066	26.0239		9.55168	33.0459	23.4942			3.61962	-4.71209	-8.33171		4.42325	-3.50943	-7.93267		4.02143	-4.11076	-8.13219
	1.80378	5.19724	5.41872		1.16598	6.98548	6.63855		1.48488	6.09136	6.02864			7.9603	8.05908	0.0987792		2.57166	9.18784	6.61617		5.26598	8.62346	3.35748			13.1796	18.673	5.49337		8.66817	17.7326	9.0644		10.9239	18.2028	7.27888
														6.20727	11.9748	5.76754		5.23391	13.0681	7.83424		5.72059	12.5215	6.80089			6.54713	5.31291	-1.23422		3.89542	6.80098	2.90556		5.22127	6.05694	0.83567
														2.58971	10.4957	8.65413		1.66955	9.37287	9.09899		2.12963	9.93426	8.87656			6.03834	9.42675	3.38841		5.27701	10.0225	4.74546		5.65768	9.72461	4.06693
																											2.86957	8.04089	7.93509		1.53441	7.84206	7.85177		2.20199	7.94148	7.89343
		Trunk ABD				Trunk ABD			AVERAGES						Trunk ABD				Trunk ABD			AVERAGES						Trunk ABD				Trunk ABD				Left Hip FLEX
	ROM	Peak	Min		ROM	Peak	Min		ROM	Peak	Min			ROM	Peak	Min		ROM	Peak	Min		ROM	Peak	Min			ROM	Peak	Min		ROM	Peak	Min		ROM	Peak	Min
	6.39281	12.713	6.32019		7.05604	-10.57	-17.6261		6.72442	1.07148	-5.65294			8.99327	9.84943	0.856161		6.54007	-6.84558	-13.3857		7.76667	1.50193	-6.26475			8.7086	10.4275	1.71895		10.0016	0.832453	-9.16918		9.35512	5.63	-3.72512
	6.76978	12.9272	6.15745		7.43969	-12.7496	-20.1893		7.10473	0.088796	-7.01594			4.54388	9.66185	5.11797		10.7221	-2.26085	-12.983		7.63299	3.7005	-3.9325			4.61041	16.2283	11.6179		6.97235	-0.986987	-7.95934		5.79138	7.62065	1.82927
	5.35398	19.5814	14.2274		5.39854	1.75268	-3.64586		5.37626	10.667	5.29076			10.3139	9.01078	-1.30316		8.57112	-2.64738	-11.2185		9.44252	3.1817	-6.26083			15.0919	17.8006	2.70868		13.2459	0.818817	-12.4271		14.1689	9.3097	-4.85921
	4.61459	10.2843	5.66971		9.2402	-4.77508	-14.0153		6.92739	2.75461	-4.17279			6.57365	10.8145	4.24083		6.33159	-4.74129	-11.0729		6.45262	3.03659	-3.41603			9.29487	11.559	2.26417		7.25309	1.49248	-5.7606		8.27398	6.52576	-1.74822
	6.69642	9.90288	3.20646		7.73368	-10.6836	-18.4173		7.21505	-0.390349	-7.6054			4.25525	6.79033	2.53507		5.72692	-7.57675	-13.3037		4.99108	-0.393214	-5.3843			7.71119	-0.221988	-7.93318		7.77636	-0.676546	-8.45291		7.74378	-0.449267	-8.19305
	5.0223	8.71219	3.6899		5.37297	-8.16771	-13.5407		5.19763	0.272241	-4.92539			11.4448	4.43019	-7.01461		9.18007	-6.8017	-15.9818		10.3124	-1.18575	-11.4982			6.3322	6.92202	0.589818		6.57986	-2.34951	-8.92937		6.45603	2.28626	-4.16978
	8.26506	4.94962	-3.31544		8.50926	-12.3349	-20.8441		8.38716	-3.69262	-12.0798			10.4755	5.19039	-5.28513		6.98076	-3.64932	-10.6301		8.72814	0.770535	-7.9576			15.4426	16.0148	0.572228		15.5744	7.12	-8.45439		15.5085	11.5674	-3.94108
	6.15928	11.2958	5.13652		7.25005	-8.21832	-15.4684		6.70466	1.53874	-5.16593			17.8687	6.34662	-11.5221		22.0812	1.18525	-20.896		19.9749	3.76594	-16.209			4.13845	2.60427	-1.53417		10.2074	-0.467158	-10.6745		7.17291	1.06856	-6.10436
	1.25681	4.53198	5.20616		1.4609	5.16988	5.91801		1.35885	4.85093	5.56209			9.67015	13.1616	3.49143		11.1507	-2.48164	-13.6324		10.4104	5.33997	-5.07047			15.4341	16.0638	0.629616		9.94778	0.621613	-9.32617		12.691	8.34268	-4.34828
														9.34879	8.36174	-0.987055		9.69828	-3.97992	-13.6782		9.52354	2.19091	-7.33263			6.02922	10.2214	4.19218		4.48446	-7.29922	-11.7837		5.25684	1.46109	-3.79575
														4.12531	2.85971	5.77011		5.03114	2.81637	3.16707		4.57823	2.83804	4.46859			9.27936	10.762	1.48262		9.20432	-0.0894058	-9.29373		9.24184	5.33629	-3.90556
																											4.47108	6.1292	4.85738		3.3183	3.57523	1.93646		3.89469	4.85222	3.39692
		Trunk ROT				Trunk ROT			AVERAGES						Trunk ROT				Trunk ROT			AVERAGES						Trunk ROT				Trunk ROT				Left Hip FLEX
	ROM	Peak	Min		ROM	Peak	Min		ROM	Peak	Min			ROM	Peak	Min		ROM	Peak	Min		ROM	Peak	Min			ROM	Peak	Min		ROM	Peak	Min		ROM	Peak	Min
	34.0048	31.7928	-2.21198		23.2739	-7.77908	-31.053		28.6394	12.0069	-16.6325			25.5306	37.7739	12.2433		32.6069	-3.24677	-35.8536		29.0687	17.2636	-11.8052			46.6865	37.9286	-8.75785		38.7994	15.5117	-23.2877		42.7429	26.7202	-16.0228
	43.6013	33.2227	-10.3786		35.1048	2.7536	-32.3512		39.353	17.9882	-21.3649			30.4015	35.1557	4.75413		30.7439	1.01948	-29.7244		30.5727	18.0876	-12.4851			37.8319	37.9929	0.16099		41.3503	10.5932	-30.7571		39.5911	24.293	-15.2981
	38.7051	39.3565	0.651342		33.7523	-8.15813	-41.9104		36.2287	15.5992	-20.6295			27.8152	17.0866	-10.7286		31.9035	14.1821	-17.7214		29.8594	15.6344	-14.225			49.8628	34.8812	-14.9816		58.1205	20.5178	-37.6026		53.9916	27.6995	-26.2921
	26.7006	36.9027	10.2021		31.4308	-1.21918	-32.65		29.0657	17.8418	-11.224			37.7537	27.1354	-10.6184		39.2313	14.1721	-25.0592		38.4925	20.6537	-17.8388			52.8675	38.4543	-14.4132		50.1856	2.96755	-47.2181		51.5265	20.7109	-30.8156
	56.3927	44.5536	-11.8391		46.4684	-0.911358	-47.3798		51.4306	21.8211	-29.6094			40.9157	28.3512	-12.5645		35.2279	3.40902	-31.8188		38.0718	15.8801	-22.1917			39.4721	35.1923	-4.27978		51.0924	7.95894	-43.1335		45.2823	21.5756	-23.7066
	34.1094	29.5389	-4.57045		32.7961	-8.06896	-40.8651		33.4527	10.735	-22.7178			35.0358	15.1242	-19.9116		39.7438	19.6392	-20.1047		37.3898	17.3817	-20.0081			40.2546	46.2755	6.02081		43.0529	13.6962	-29.3568		41.6538	29.9858	-11.668
	36.9982	34.6832	-2.315		43.7574	13.5697	-30.1876		40.3778	24.1265	-16.2513			30.1436	14.8864	-15.2571		35.326	3.85857	-31.4674		32.7348	9.37251	-23.3623			43.2701	23.9259	-19.3442		52.7057	14.4126	-38.2932		47.9879	19.1692	-28.8187
	38.6446	35.7215	-2.9231		35.2263	-1.40191	-36.6282		36.9354	17.1598	-19.7756			50.3215	41.5839	-8.73761		61.0644	38.9313	-22.1331		55.693	40.2576	-15.4354			38.9469	34.9337	-4.01315		41.8611	2.71493	-39.1462		40.404	18.8243	-21.5797
	9.37225	5.05957	7.34524		7.79447	7.87884	6.68495		8.58336	6.46921	7.0151			32.7067	42.5521	9.84533		27.1334	-4.91688	-32.0503		29.9201	18.8176	-11.1025			45.6442	35.6467	-9.99745		40.7578	7.27192	-33.4859		43.201	21.4593	-21.7417
														34.5138	28.8499	-5.6639		36.9979	9.67202	-27.3259		35.7559	19.261	-16.4949			39.9395	39.2915	-0.648024		31.4893	0.489699	-30.9996		35.7144	19.8906	-15.8238
														7.63611	11.1481	11.576		9.86984	13.8006	6.27126		8.75298	12.4744	8.92363			43.4776	36.4523	-7.02535		44.9415	9.61345	-35.3281		44.2096	23.0329	-21.1767
																											5.11345	5.54815	7.89232		7.89829	6.4771	7.10625		6.50587	6.01262	7.49929
		Right Hip FLEX				Right Hip FLEX			AVERAGES						Right Hip FLEX				Right Hip FLEX			AVERAGES						Right Hip FLEX				Right Hip FLEX				Left Hip FLEX
	ROM	Peak	Min		ROM	Peak	Min		ROM	Peak	Min			ROM	Peak	Min		ROM	Peak	Min		ROM	Peak	Min			ROM	Peak	Min		ROM	Peak	Min		ROM	Peak	Min
	68.5984	162.632	94.0333		46.9312	157.299	110.368		57.7648	159.966	102.201			62.999	127.553	64.5536		66.6731	130.751	64.078		64.836	129.152	64.3158			52.4603	156.829	104.369		45.1832	168.482	123.299		48.8217	162.656	113.834
	58.1766	139.016	80.8397		55.6612	135.108	79.4472		56.9189	137.062	80.1435			48.4369	159.873	111.436		47.0072	173.211	126.203		47.7221	166.542	118.82			84.4096	131.244	46.8345		63.0156	132.431	69.4158		73.7126	131.838	58.1252
	46.2998	126.465	80.1648		44.3761	136.87	92.4934		45.3379	131.667	86.3291			65.5619	168.889	103.327		60.4881	166.559	106.071		63.025	167.724	104.699			27.1288	146.95	119.821		16.1459	142.898	126.752		21.6374	144.924	123.287
	68.8742	158.394	89.5202		58.4658	155.426	96.9601		63.67	156.91	93.2402			19.764	137.963	118.199		30.875	153.839	122.964		25.3195	145.901	120.581			45.6387	145.725	100.086		47.8156	162.641	114.825		46.7271	154.183	107.456
	62.1557	154.91	92.7541		56.4414	155.08	98.6386		59.2985	154.995	95.6964			26.8444	139.094	112.25		19.5842	147.721	128.137		23.2143	143.408	120.193			41.3905	137.648	96.2578		49.2449	165.027	115.782		45.3177	151.338	106.02
	83.5335	146.526	62.9928		89.8176	162.1	72.282		86.6756	154.313	67.6374			23.0487	182.07	159.022		26.6231	178.522	151.898		24.8359	180.296	155.46			83.9948	135.995	52.0004		71.1973	142.059	70.8616		77.596	139.027	61.431
	67.7625	156.964	89.2014		46.6319	149.669	103.037		57.1972	153.316	96.1191			40.1676	151.001	110.833		37.6054	153.778	116.173		38.8865	152.39	113.503			20.0104	180.257	160.246		34.1751	174.286	140.111		27.0928	177.271	150.179
	65.0572	149.272	84.2152		56.9036	150.222	93.318		60.9804	149.747	88.7666			20.7761	119.571	98.795		18.255	126.006	107.751		19.5155	122.789	103.273			69.6852	162.589	92.9041		48.5034	157.012	108.509		59.0943	159.801	100.707
	11.4266	12.8163	10.8051		15.5426	10.3992	13.3062		13.4846	11.6078	12.0557			47.4471	124.121	76.6736		50.0518	132.422	82.3699		48.7494	128.271	79.5217			80.3047	149.052	68.7474		78.1872	148	69.8131		79.2459	148.526	69.2803
														39.4495	145.57	106.121		39.6848	151.423	111.738		39.5671	148.497	108.93			9.33822	122.92	113.582		4.75952	128.207	123.448		7.04887	125.564	118.515
														17.8388	21.42	26.6666		17.4573	19.0316	26.0257		17.648	20.2258	26.3461			51.4361	146.921	95.4848		45.8228	152.104	106.282		48.6294	149.513	100.883
																											27.4873	16.6269	33.6548		22.8832	15.7161	26.3725		25.1853	16.1715	30.0136
		Left Hip FLEX				Left Hip FLEX			AVERAGES						Left Hip FLEX				Left Hip FLEX			AVERAGES						Left Hip FLEX				Left Hip FLEX				Left Hip FLEX
	ROM	Peak	Min		ROM	Peak	Min		ROM	Peak	Min			ROM	Peak	Min		ROM	Peak	Min		ROM	Peak	Min			ROM	Peak	Min		ROM	Peak	Min		ROM	Peak	Min
	51.6064	158.585	106.979		71.6803	164.769	93.0885		61.6433	161.677	100.034			64.2131	138.705	74.4918		67.7522	129.056	61.3043		65.9826	133.881	67.898			46.2991	157.772	111.473		44.2426	153.357	109.114		45.2709	155.564	110.294
	53.9006	138.539	84.6381		56.3656	131.58	75.2144		55.1331	135.059	79.9262			33.1765	153.241	120.064		44.6751	151.867	107.192		38.9258	152.554	113.628			77.0286	130.034	53.0052		65.9299	119.776	53.8463		71.4793	124.905	53.4258
	44.9639	132.1	87.1359		47.9612	133.294	85.3331		46.4625	132.697	86.2345			56.2329	174.463	118.23		65.9815	164.098	98.117		61.1072	169.281	108.174			19.8362	153.193	133.357		26.4503	141.584	115.133		23.1432	147.389	124.245
	56.5907	154.041	97.4499		70.3299	152.725	82.395		63.4603	153.383	89.9225			19.4146	147.693	128.278		35.6452	145.389	109.744		27.5299	146.541	119.011			51.9376	157.741	105.803		44.9035	151.991	107.087		48.4205	154.866	106.445
	53.503	156.669	103.166		64.1011	153.194	89.0934		58.802	154.932	96.1298			19.3936	136.561	117.167		23.4897	138.01	114.52		21.4417	137.285	115.844			38.4502	151.669	113.219		52.4177	148.243	95.8249		45.434	149.956	104.522
	74.748	150.48	75.7321		99.6074	161.273	61.6661		87.1777	155.877	68.6991			14.8345	181.059	166.225		37.7582	180.908	143.15		26.2964	180.984	154.687			84.6014	128.804	44.2027		67.435	132.789	65.3536		76.0182	130.796	54.7781
	49.0143	152.069	103.055		60.9168	147.979	87.0626		54.9656	150.024	95.0588			35.3765	154.809	119.433		41.7154	149.369	107.653		38.5459	152.089	113.543			12.7816	174.565	161.783		38.3371	159.747	121.41		25.5594	167.156	141.597
	54.9038	148.926	94.0223		67.2803	149.259	81.979		61.0921	149.093	88.0006			16.0112	124.329	108.318		22.3739	123.039	100.665		19.1925	123.684	104.491			66.2686	173.416	107.148		49.3656	152.359	102.994		57.8171	162.888	105.071
	9.5216	9.85505	11.6536		16.4147	12.7897	10.5647		12.9682	11.3224	11.1091			41.1953	130.376	89.1803		50.1757	122.303	72.1274		45.6855	126.339	80.6539			76.9518	157.639	80.6873		88.192	148.384	60.1918		82.5719	153.011	70.4396
														33.3165	149.026	115.71		43.2852	144.893	101.608		38.3008	146.96	108.659			9.58828	126.211	116.623		4.34456	119.577	115.233		6.96642	122.894	115.928
														17.9383	19.1893	25.5156		16.1388	19.4323	23.8037		17.0386	19.3108	24.6597			48.3743	151.104	102.73		48.1618	142.781	94.6188		48.2681	146.943	98.6744
																											27.8318	17.4644	35.3043		23.1492	14.1672	25.1767		25.4905	15.8158	30.2405

## Sheet: 5 Watts Left
5 Watts Left Side				R Shoulder FLEX			L Shoulder FLEX			R Elbow FLEX			L Elbow FLEX			Trunk FLEX			Trunk ABD			Trunk ROT			Right Hip FLEX			Left Hip FLEX
EXPERIENCED	Subject	# Strokes	ROM	Peak	Min	ROM	Peak	Min	ROM	Peak	Min	ROM	Peak	Min	ROM	Peak	Min	ROM	Peak	Min	ROM	Peak	Min	ROM	Peak	Min	ROM	Peak	Min
	Subject 1	25	58.9392	138.791	79.8516	70.5007	103.964	33.4632	30.7912	86.9589	56.1677	57.9396	64.8877	6.94814	3.40322	10.3395	6.93626	7.05604	-10.57	-17.6261	23.2739	-7.77908	-31.053	46.9312	157.299	110.368	71.6803	164.769	93.0885
	Subject 2	22	41.5805	129.118	87.5378	44.2159	84.657	40.441	34.3447	63.724	29.3793	10.6211	5.54909	-5.072	6.42049	24.7717	18.3512	7.43969	-12.7496	-20.1893	35.1048	2.7536	-32.3512	55.6612	135.108	79.4472	56.3656	131.58	75.2144
	Subject 3	19	45.035	126.7	81.6649	50.3395	80.481	30.1416	47.2275	82.8956	35.6681	22.5629	23.261	0.698106	5.00274	12.992	7.98925	5.39854	1.75268	-3.64586	33.7523	-8.15813	-41.9104	44.3761	136.87	92.4934	47.9612	133.294	85.3331
	Subject 4	24	40.9916	120.618	79.6268	39.2897	74.1191	34.8294	34.947	71.6959	36.7489	26.1711	34.8776	8.70646	3.85783	8.5164	4.65856	9.2402	-4.77508	-14.0153	31.4308	-1.21918	-32.65	58.4658	155.426	96.9601	70.3299	152.725	82.395
	Subject 5	19	76.9287	140.239	63.3102	78.7111	113.541	34.8296	46.2247	84.0496	37.8249	37.3729	35.1303	-2.24263	5.52067	16.1991	10.6784	7.73368	-10.6836	-18.4173	46.4684	-0.911358	-47.3798	56.4414	155.08	98.6386	64.1011	153.194	89.0934
	Subject 6	20	48.7933	117.007	68.2138	90.7702	119.962	29.192	50.3365	95.417	45.0806	34.3301	41.4369	7.10683	6.04475	2.2549	-3.78984	5.37297	-8.16771	-13.5407	32.7961	-8.06896	-40.8651	89.8176	162.1	72.282	99.6074	161.273	61.6661
	Subject 7	21	63.2617	118.664	55.4027	67.511	103.779	36.2679	86.9069	95.5543	8.64748	18.9984	28.7757	9.77736	6.08484	14.3078	8.22293	8.50926	-12.3349	-20.8441	43.7574	13.5697	-30.1876	46.6319	149.669	103.037	60.9168	147.979	87.0626
	Mean	21.4286	53.6471	127.305	73.6583	63.0483	97.2147	34.1664	47.2541	82.8993	35.6453	29.7137	33.4169	3.70318	5.19065	12.7688	7.57811	7.25005	-8.21832	-15.4684	35.2263	-1.40191	-36.6282	56.9036	150.222	93.318	67.2803	149.259	81.979
	SD	2.37045	13.329	9.38335	11.5522	19.0172	17.5297	3.78824	19.0265	11.7463	14.6305	15.3824	18.079	5.85135	1.16598	6.98548	6.63855	1.4609	5.16988	5.91801	7.79447	7.87884	6.68495	15.5426	10.3992	13.3062	16.4147	12.7897	10.5647
				R Shoulder FLEX			L Shoulder FLEX			R Elbow FLEX			L Elbow FLEX			Trunk FLEX			Trunk ABD			Trunk ROT			Right Hip FLEX			Left Hip FLEX
INEXPERIENCED	Subject	# Strokes	ROM	Peak	Min	ROM	Peak	Min	ROM	Peak	Min	ROM	Peak	Min	ROM	Peak	Min	ROM	Peak	Min	ROM	Peak	Min	ROM	Peak	Min	ROM	Peak	Min
	Subject 8	26	61.3753	131.306	69.9308	71.1574	102.535	31.3781	44.0028	89.6365	45.6336	43.3012	54.277	10.9758	5.95774	17.7021	11.7444	6.54007	-6.84558	-13.3857	32.6069	-3.24677	-35.8536	66.6731	130.751	64.078	67.7522	129.056	61.3043
	Subject 9	23	74.5344	133.613	59.0789	87.7178	96.7398	9.02203	18.8165	73.3845	54.568	9.23466	21.1522	11.9175	8.05542	8.5407	0.485279	10.7221	-2.26085	-12.983	30.7439	1.01948	-29.7244	47.0072	173.211	126.203	44.6751	151.867	107.192
	Subject 10	25	77.1055	95.9552	18.8497	59.7101	72.4824	12.7723	60.9049	101.137	40.2323	18.2685	27.9753	9.70676	5.75576	4.49619	-1.25957	8.57112	-2.64738	-11.2185	31.9035	14.1821	-17.7214	60.4881	166.559	106.071	65.9815	164.098	98.117
	Subject 11	22	85.3938	141.847	56.4531	91.0063	103.623	12.6167	31.6286	80.4854	48.8567	13.3416	31.4501	18.1085	4.4251	1.84193	-2.58317	6.33159	-4.74129	-11.0729	39.2313	14.1721	-25.0592	30.875	153.839	122.964	35.6452	145.389	109.744
	Subject 12	20	53.7368	111.448	57.7116	68.6768	94.8267	26.1499	30.9222	82.1383	51.2161	12.7864	23.2055	10.419	4.81968	8.7272	3.90751	5.72692	-7.57675	-13.3037	35.2279	3.40902	-31.8188	19.5842	147.721	128.137	23.4897	138.01	114.52
	Subject 13	24	54.2972	101.779	47.4813	57.0942	53.5811	-3.51305	31.9072	69.3098	37.4026	18.7863	34.2566	15.4703	5.10406	16.3107	11.2066	9.18007	-6.8017	-15.9818	39.7438	19.6392	-20.1047	26.6231	178.522	151.898	37.7582	180.908	143.15
	Subject 14	28	105.344	104.819	-0.524383	80.8418	60.6677	-20.1742	86.2293	116.9	30.6706	58.331	84.542	26.211	3.53301	17.9	14.367	6.98076	-3.64932	-10.6301	35.326	3.85857	-31.4674	37.6054	153.778	116.173	41.7154	149.369	107.653
	Subject 15	19	90.2589	84.5069	-5.75206	75.3036	73.2738	-2.02986	57.6172	95.425	37.8078	67.0382	79.9731	12.9349	6.88275	32.9066	26.0239	22.0812	1.18525	-20.896	61.0644	38.9313	-22.1331	18.255	126.006	107.751	22.3739	123.039	100.665
	Subject 16	25	100.839	119.363	18.5234	75.576	89.9351	14.3591	57.5163	100.468	42.9515	40.3788	64.6741	24.2953	2.57166	9.18784	6.61617	11.1507	-2.48164	-13.6324	27.1334	-4.91688	-32.0503	50.0518	132.422	82.3699	50.1757	122.303	72.1274
	Mean	23.5556	78.0984	113.849	35.7503	74.1204	83.0739	8.95345	46.6161	89.876	43.2599	31.2741	46.834	15.5599	5.23391	13.0681	7.83424	9.69828	-3.97992	-13.6782	36.9979	9.67202	-27.3259	39.6848	151.423	111.738	43.2852	144.893	101.608
	SD	2.87711	19.085	19.1174	28.2439	11.4819	18.5508	15.7332	20.857	15.1786	7.5822	21.5432	24.6529	6.10448	1.66955	9.37287	9.09899	5.03114	2.81637	3.16707	9.86984	13.8006	6.27126	17.4573	19.0316	26.0257	16.1388	19.4323	23.8037
				R Shoulder FLEX			L Shoulder FLEX			R Elbow FLEX			L Elbow FLEX			Trunk FLEX			Trunk ABD			Trunk ROT			Right Hip FLEX			Left Hip FLEX
INEXPERIENCED	Subject	# Strokes	ROM	Peak	Min	ROM	Peak	Min	ROM	Peak	Min	ROM	Peak	Min	ROM	Peak	Min	ROM	Peak	Min	ROM	Peak	Min	ROM	Peak	Min	ROM	Peak	Min
	Subject 17	21	71.5159	70.4632	-1.05267	65.0407	73.1885	8.14771	96.9114	134.535	37.6241	64.851	52.4647	-12.3863	4.12509	10.3392	6.21409	10.0016	0.832453	-9.16918	38.7994	15.5117	-23.2877	45.1832	168.482	123.299	44.2426	153.357	109.114
	Subject 18	16	79.9849	138.482	58.4968	52.3608	87.5088	35.148	60.4028	89.2534	28.8506	49.4869	47.9707	-1.51618	5.00715	19.9834	14.9763	6.97235	-0.986987	-7.95934	41.3503	10.5932	-30.7571	63.0156	132.431	69.4158	65.9299	119.776	53.8463
	Subject 19	16	76.5643	95.6568	19.0925	81.425	84.4321	3.00717	70.8597	134.088	63.2283	66.0675	55.3133	-10.7542	7.14405	0.81128	-6.33277	13.2459	0.818817	-12.4271	58.1205	20.5178	-37.6026	16.1459	142.898	126.752	26.4503	141.584	115.133
	Subject 20	21	98.2662	99.4097	1.14351	110.653	89.265	-21.3877	85.415	123.822	38.4067	83.5627	95.5262	11.9635	5.93339	5.3839	-0.549489	7.25309	1.49248	-5.7606	50.1856	2.96755	-47.2181	47.8156	162.641	114.825	44.9035	151.991	107.087
	Subject 21	21	82.3953	80.9068	-1.4885	106.331	76.9944	-29.3369	81.3996	119.833	38.4333	77.8485	108.29	30.4413	4.37371	10.6632	6.2895	7.77636	-0.676546	-8.45291	51.0924	7.95894	-43.1335	49.2449	165.027	115.782	52.4177	148.243	95.8249
	Subject 22	19	64.4501	127.251	62.8009	77.4246	87.3387	9.91411	28.0603	70.6515	42.5911	31.7615	35.6099	3.84836	4.56154	19.3829	14.8213	6.57986	-2.34951	-8.92937	43.0529	13.6962	-29.3568	71.1973	142.059	70.8616	67.435	132.789	65.3536
	Subject 23	16	41.3537	52.0692	10.7155	89.2503	67.4486	-21.8017	72.2641	138.276	66.0119	61.0557	76.0653	15.0097	4.63838	12.6367	7.99835	15.5744	7.12	-8.45439	52.7057	14.4126	-38.2932	34.1751	174.286	140.111	38.3371	159.747	121.41
	Subject 24	20	60.4306	104.243	43.812	106.073	90.9514	-15.1214	79.5438	123.797	44.2536	34.837	64.8631	30.0261	4.42325	-3.50943	-7.93267	10.2074	-0.467158	-10.6745	41.8611	2.71493	-39.1462	48.5034	157.012	108.509	49.3656	152.359	102.994
	Subject 25	22	134.613	117.148	-17.4652	108.639	114.533	5.894	74.2796	112.856	38.576	55.0707	60.4436	5.37297	8.66817	17.7326	9.0644	9.94778	0.621613	-9.32617	40.7578	7.27192	-33.4859	78.1872	148	69.8131	88.192	148.384	60.1918
	Subject 26	24	49.7346	96.8319	47.0973	62.5911	80.9832	18.3921	31.5053	79.7497	48.2444	10.3785	38.011	27.6325	3.89542	6.80098	2.90556	4.48446	-7.29922	-11.7837	31.4893	0.489699	-30.9996	4.75952	128.207	123.448	4.34456	119.577	115.233
	Mean	19.6	75.9309	98.2461	22.3152	85.9788	85.2644	-0.714472	68.0641	112.686	44.622	53.492	63.4558	9.96377	5.27701	10.0225	4.74546	9.20432	-0.0894058	-9.29373	44.9415	9.61345	-35.3281	45.8228	152.104	106.282	48.1618	142.781	94.6188
	SD	2.79682	26.4039	25.9665	28.505	21.5005	12.7583	20.5455	22.3668	24.2433	11.7014	22.4583	23.7074	15.9251	1.53441	7.84206	7.85177	3.3183	3.57523	1.93646	7.89829	6.4771	7.10625	22.8832	15.7161	26.3725	23.1492	14.1672	25.1767

## Sheet: 5W R vs. L notable
Shoulder Flexion												Elbow Flexion
R sided stroke 5W						L sided stroke 5W						R sided stroke 5W						L sided stroke 5W
EXPERIENCED	Subject	R	L	Difference		EXPERIENCED	Subject	L	R	Difference		EXPERIENCED	Subject	R	L	Difference		EXPERIENCED	Subject	L	R	Difference
	Josh	68.4772	51.8457	-16.6315			Josh	70.5007	58.9392	-11.5616			Josh	38.6925	31.6556	-7.0369			Josh	57.9396	70.5007	12.5611
	Karla	45.1863	40.3195	-4.86673			Karla	44.2159	41.5805	-2.63546			Karla	16.1411	39.9919	23.8508			Karla	10.6211	44.2159	33.5949
	Kate	57.4599	46.8531	-10.6068			Kate	50.3395	45.035	-5.30446			Kate	11.1276	43.3331	32.2055			Kate	22.5629	50.3395	27.7766
	Keale	32.4169	50.2779	17.861			Keale	39.2897	40.9916	1.70193			Keale	22.6171	41.4362	18.8191			Keale	26.1711	39.2897	13.1186
	Nico	103.195	58.3806	-44.8148			Nico	78.7111	76.9287	-1.78234			Nico	58.2859	63.0168	4.73086			Nico	37.3729	78.7111	41.3382
	Nicole	95.2479	45.8998	-49.3481			Nicole	90.7702	48.7933	-41.977			Nicole	53.2548	56.9578	3.70293			Nicole	34.3301	90.7702	56.4401
	Troy	73.8029	87.562	13.7591			Troy	67.511	63.2617	-4.24935			Troy	36.2823	56.1061	19.8237			Troy	18.9984	67.511	48.5127
	Mean	67.9695	54.4484	-13.5211			Mean	63.0483	53.6471	-9.40117			Mean	33.7716	47.4996	13.728			Mean	29.7137	63.0483	33.3346
	SD	25.5368	15.634	-9.90284			SD	19.0172	13.329	-5.68821			SD	18.0697	11.2977	-6.77193			SD	15.3824	19.0172	3.63483
INEXPERIENCED	Subject	R	L	Difference		INEXPERIENCED	Subject	L	R	Difference		INEXPERIENCED	Subject	R	L	Difference		INEXPERIENCED	Subject	L	R	Difference
	Alana	53.6684	62.869	9.20059			Alana	71.1574	61.3753	-9.78205			Alana	17.9831	31.5957	13.6127			Alana	43.3012	71.1574	27.8562
	Ben	71.395	50.8854	-20.5096			Ben	87.7178	74.5344	-13.1833			Ben	17.3948	14.2961	-3.09874			Ben	9.23466	87.7178	78.4831
	Eric	64.447	51.4413	-13.0057			Eric	59.7101	77.1055	17.3954			Eric	24.3592	66.2057	41.8465			Eric	18.2685	59.7101	41.4416
	James	104.824	89.6614	-15.1629			James	91.0063	85.3938	-5.61242			James	17.0414	30.2151	13.1737			James	13.3416	91.0063	77.6647
	Jasmine	60.5993	48.8071	-11.7922			Jasmine	68.6768	53.7368	-14.94			Jasmine	13.5589	44.4996	30.9407			Jasmine	12.7864	68.6768	55.8904
	Mike	59.4738	66.424	6.9503			Mike	57.0942	54.2972	-2.79697			Mike	23.1822	32.4796	9.29739			Mike	18.7863	57.0942	38.3079
	Peta	45.8228	122.98	77.1574			Peta	80.8418	105.344	24.502			Peta	34.4303	78.4862	44.0559			Peta	58.331	80.8418	22.5109
	Peter	93.3424	90.3387	-3.00374			Peter	75.3036	90.2589	14.9553			Peter	58.3778	75.2477	16.8699			Peter	67.0382	75.3036	8.26545
	Savannah	56.8078	89.1427	32.3349			Savannah	75.576	100.839	25.2635			Savannah	36.9428	67.6456	30.7027			Savannah	40.3788	75.576	35.1972
	Mean	67.8201	74.7278	6.90767			Mean	74.1204	78.0984	3.97793			Mean	27.0301	48.9635	21.9334			Mean	31.2741	74.1204	42.8464
	SD	19.2746	24.9874	5.71283			SD	11.4819	19.085	7.6031			SD	14.202	23.3329	9.13084			SD	21.5432	11.4819	-10.0613
INEXPERIENCED	Subject	R	L	Difference		INEXPERIENCED	Subject	L	R	Difference		INEXPERIENCED	Subject	R	L	Difference		INEXPERIENCED	Subject	R	R	Difference
	Brendan	94.6803	35.2554	-59.4249			Brendan	65.0407	71.5159	6.47512			Brendan	59.9003	95.2875	35.3872			Brendan	64.851	65.0407	0.189777
	Clodagh	36.1945	120.218	84.0231			Clodagh	52.3608	79.9849	27.6241			Clodagh	57.8261	57.3354	-0.490675			Clodagh	49.4869	52.3608	2.87385
	Damon	76.2874	103.334	27.0464			Damon	81.425	76.5643	-4.86067			Damon	42.4142	77.4064	34.9922			Damon	66.0675	81.425	15.3574
	Emma	102.741	76.589	-26.1523			Emma	110.653	98.2662	-12.3865			Emma	61.161	51.9644	-9.19662			Emma	83.5627	110.653	27.09
	Georgina	138.459	115.74	-22.7192			Georgina	106.331	82.3953	-23.9361			Georgina	101.773	50.2516	-51.5218			Georgina	77.8485	106.331	28.4829
	Hannah	97.065	64.5833	-32.4817			Hannah	77.4246	64.4501	-12.9745			Hannah	48.072	50.3958	2.32379			Hannah	31.7615	77.4246	45.663
	Hanzeh	63.1385	56.206	-6.93248			Hanzeh	89.2503	41.3537	-47.8966			Hanzeh	15.2785	51.5641	36.2857			Hanzeh	61.0557	89.2503	28.1946
	Nano	113.771	57.1668	-56.6041			Nano	106.073	60.4306	-45.6423			Nano	32.4324	41.2913	8.85885			Nano	34.837	106.073	71.2359
	Tim	105.442	120.175	14.7322			Tim	108.639	134.613	25.9744			Tim	44.8875	81.6642	36.7767			Tim	55.0707	108.639	53.5682
	Trent	68.6879	52.5193	-16.1686			Trent	62.5911	49.7346	-12.8565			Trent	15.2508	41.3022	26.0514			Trent	10.3785	62.5911	52.2126
	Mean	89.6467	80.1785	-9.46817			Mean	85.9788	75.9309	-10.048			Mean	47.8996	59.8463	11.9467			Mean	53.492	85.9788	32.4868
	SD	29.1424	31.88	2.73761			SD	21.5005	26.4039	4.90338			SD	25.2307	18.3999	-6.83079			SD	22.4583	21.5005	-0.957797
Hip Flexion
R sided stroke 5W						L sided stroke 5W
EXPERIENCED	Subject	R	L	Difference		EXPERIENCED	Subject	R	L	Difference
	Subject 1	68.5984	51.6064	-16.992			Subject 1	71.6803	46.9312	-24.7491
	Subject 2	58.1766	53.9006	-4.27593			Subject 2	56.3656	55.6612	-0.704381
	Subject 3	46.2998	44.9639	-1.33591			Subject 3	47.9612	44.3761	-3.58511
	Subject 4	68.8742	56.5907	-12.2835			Subject 4	70.3299	58.4658	-11.8641
	Subject 5	62.1557	53.503	-8.65267			Subject 5	64.1011	56.4414	-7.6597
	Subject 6	83.5335	74.748	-8.78552			Subject 6	99.6074	89.8176	-9.78972
	Subject 7	67.7625	49.0143	-18.7481			Subject 7	60.9168	46.6319	-14.2849
	Mean	65.0572	54.9038	-10.1534			Mean	67.2803	56.9036	-10.3767
	SD	11.4266	9.5216	-1.905			SD	16.4147	15.5426	-0.872162
INEXPERIENCED	Subject	R	L	Difference		INEXPERIENCED	Subject	R	L	Difference
	Subject 8	62.999	64.2131	1.21408			Subject 8	67.7522	66.6731	-1.07909
	Subject 9	48.4369	33.1765	-15.2604			Subject 9	44.6751	47.0072	2.3321
	Subject 10	65.5619	56.2329	-9.32907			Subject 10	65.9815	60.4881	-5.49345
	Subject 11	19.764	19.4146	-0.349409			Subject 11	35.6452	30.875	-4.77026
	Subject 12	26.8444	19.3936	-7.45075			Subject 12	23.4897	19.5842	-3.90553
	Subject 13	23.0487	14.8345	-8.21417			Subject 13	37.7582	26.6231	-11.1351
	Subject 14	40.1676	35.3765	-4.79114			Subject 14	41.7154	37.6054	-4.11001
	Subject 15	20.7761	16.0112	-4.76493			Subject 15	22.3739	18.255	-4.11891
	Subject 16	47.4471	41.1953	-6.25176			Subject 16	50.1757	50.0518	-0.123962
	Mean	39.4495	33.3165	-6.13306			Mean	43.2852	39.6848	-3.60047
	SD	17.8388	17.9383	0.0995268			SD	16.1388	17.4573	1.31846
INEXPERIENCED	Subject	R	L	Difference		INEXPERIENCED	Subject	R	L	Difference
	Subject 17	52.4603	46.2991	-6.16118			Subject 17	44.2426	45.1832	0.940518
	Subject 18	84.4096	77.0286	-7.38093			Subject 18	65.9299	63.0156	-2.91426
	Subject 19	27.1288	19.8362	-7.29258			Subject 19	26.4503	16.1459	-10.3043
	Subject 20	45.6387	51.9376	6.29892			Subject 20	44.9035	47.8156	2.91207
	Subject 21	41.3905	38.4502	-2.94022			Subject 21	52.4177	49.2449	-3.1728
	Subject 22	83.9948	84.6014	0.606562			Subject 22	67.435	71.1973	3.76225
	Subject 23	20.0104	12.7816	-7.22883			Subject 23	38.3371	34.1751	-4.16204
	Subject 24	69.6852	66.2686	-3.4166			Subject 24	49.3656	48.5034	-0.862217
	Subject 25	80.3047	76.9518	-3.35288			Subject 25	88.192	78.1872	-10.0048
	Subject 26	9.33822	9.58828	0.250065			Subject 26	4.34456	4.75952	0.414959
	Mean	51.4361	48.3743	-3.06177			Mean	48.1618	45.8228	-2.33906
	SD	27.4873	27.8318	0.34445			SD	23.1492	22.8832	-0.266036
